# Supplementary material for: Meru co-ordinates spindle orientation with cell polarity and cell cycle progression
Source: EMBO J. 2025 Apr 1;44(10):2949–75. doi: 10.1038/s44318-025-00420-5 (PMC12084343; doi:10.1038/s44318-025-00420-5)
Supplement: Supplementary file 3 — Movie EV2 [file 44318_2025_420_MOESM3_ESM.zip]

Archive with 6 entries (5 files):
- EV Movie 2/
- __MACOSX/._EV Movie 2
- EV Movie 2/EV Movie 2 figure legend.rtf
- __MACOSX/EV Movie 2/._EV Movie 2 figure legend.rtf
- EV Movie 2/EV Movie 2.avi
- __MACOSX/EV Movie 2/._EV Movie 2.avi
