# Supplementary material for: Meru co-ordinates spindle orientation with cell polarity and cell cycle progression
Source: EMBO J. 2025 Apr 1;44(10):2949–75. doi: 10.1038/s44318-025-00420-5 (PMC12084343; doi:10.1038/s44318-025-00420-5)
Supplement: Supplementary file 4 — Source data Fig. 1 [file 44318_2025_420_MOESM4_ESM.zip]

Archive with 42 entries (35 files):
- Fig1/
- __MACOSX/._Fig1
- Fig1/.DS_Store
- __MACOSX/Fig1/._.DS_Store
- Fig1/1F/
- __MACOSX/Fig1/._1F
- Fig1/1G/
- __MACOSX/Fig1/._1G
- Fig1/1B/
- __MACOSX/Fig1/._1B
- Fig1/1E/
- __MACOSX/Fig1/._1E
- Fig1/1D/
- __MACOSX/Fig1/._1D
- Fig1/1C/
- __MACOSX/Fig1/._1C
- Fig1/1F/ImageData Meru.tif
- __MACOSX/Fig1/1F/._ImageData Meru.tif
- Fig1/1F/ImageData Merged.tif
- __MACOSX/Fig1/1F/._ImageData Merged.tif
- Fig1/1F/ImageData Mud.tif
- __MACOSX/Fig1/1F/._ImageData Mud.tif
- Fig1/1F/READ ME.rtf
- __MACOSX/Fig1/1F/._READ ME.rtf
- Fig1/1G/NumericalData Meru.csv
- __MACOSX/Fig1/1G/._NumericalData Meru.csv
- Fig1/1G/NumericalData Mud.csv
- __MACOSX/Fig1/1G/._NumericalData Mud.csv
- Fig1/1B/ImageData.tif
- __MACOSX/Fig1/1B/._ImageData.tif
- Fig1/1E/ImageData Meru.tif
- __MACOSX/Fig1/1E/._ImageData Meru.tif
- Fig1/1E/ImageData Pon.tif
- __MACOSX/Fig1/1E/._ImageData Pon.tif
- Fig1/1E/READ ME.rtf
- __MACOSX/Fig1/1E/._READ ME.rtf
- Fig1/1D/ImageData.tif
- __MACOSX/Fig1/1D/._ImageData.tif
- Fig1/1D/READ ME.rtf
- __MACOSX/Fig1/1D/._READ ME.rtf
- Fig1/1C/ImageData.tif
- __MACOSX/Fig1/1C/._ImageData.tif
