# Supplementary material for: Meru co-ordinates spindle orientation with cell polarity and cell cycle progression
Source: EMBO J. 2025 Apr 1;44(10):2949–75. doi: 10.1038/s44318-025-00420-5 (PMC12084343; doi:10.1038/s44318-025-00420-5)
Supplement: Supplementary file 4 — Source data Fig. 1 [file 44318_2025_420_MOESM4_ESM.zip › Fig1/1G/NumericalData Meru.csv]

Distance_(microns)	Gray_Value
0.0000	93.3490
0.1100	81.9202
0.2200	88.2536
0.3300	89.3202
0.4400	89.4178
0.5500	94.6143
0.6600	100.2630
0.7700	101.9814
0.8800	100.7663
0.9900	99.8733
1.1000	96.1995
1.2100	89.6907
1.3200	80.9910
1.4300	72.6188
1.5400	63.2096
1.6500	56.4987
1.7600	54.4763
1.8700	61.7205
1.9800	67.2891
2.0900	63.4638
2.2000	54.4137
2.3100	48.2351
2.4200	52.3837
2.5300	60.7553
2.6400	66.2423
2.7500	63.8266
2.8600	58.0582
2.9700	56.5939
3.0800	63.3664
3.1900	85.3690
3.3000	112.7282
3.4100	128.1657
3.5200	129.4489
3.6300	121.9509
3.7400	109.7818
3.8500	94.9935
3.9600	79.2194
4.0700	63.2213
4.1800	53.4729
4.2900	50.9485
4.4000	52.9227
4.5100	55.8243
4.6200	60.0325
4.7300	65.2810
4.8400	69.2453
4.9500	71.9451
5.0600	80.4253
5.1700	91.4544
5.2800	99.8592
5.3900	98.6871
5.5000	96.0697
5.6100	98.0153
5.7200	99.5124
5.8300	89.9778
5.9400	74.4129
6.0500	57.7048
6.1600	48.2588
6.2700	46.8509
6.3800	50.0287
6.4900	56.1271
6.6000	60.0991
6.7100	59.1457
6.8200	60.3490
6.9300	73.5614
7.0400	98.3102
7.1500	114.8287
7.2600	106.5585
7.3700	82.5830
7.4800	66.3376
7.5900	68.3465
7.7000	82.2849
7.8100	94.4952
7.9200	98.4073
8.0300	99.6730
8.1400	99.0680
8.2500	93.6956
8.3600	93.4578
8.4700	92.1900
8.5800	87.6521
8.6900	79.0419
8.8000	62.4955
8.9100	48.4275
9.0200	54.3812
9.1300	62.5699
9.2400	67.1016
9.3500	74.9251
9.4600	90.6003
9.5700	103.3793
9.6800	115.3971
9.7900	130.8860
9.9000	138.3350
10.0100	136.4029
10.1200	133.1689
10.2300	133.0631
10.3400	129.3504
10.4500	113.8572
10.5600	92.7631
