# Supplementary material for: Meru co-ordinates spindle orientation with cell polarity and cell cycle progression
Source: EMBO J. 2025 Apr 1;44(10):2949–75. doi: 10.1038/s44318-025-00420-5 (PMC12084343; doi:10.1038/s44318-025-00420-5)
Supplement: Supplementary file 4 — Source data Fig. 1 [file 44318_2025_420_MOESM4_ESM.zip › Fig1/1G/NumericalData Mud.csv]

Distance_(microns)	Gray_Value
0.0000	56.921
0.1100	53.185
0.2200	47.330
0.3300	55.231
0.4400	69.936
0.5500	87.118
0.6600	104.696
0.7700	121.555
0.8800	122.147
0.9900	110.966
1.1000	98.328
1.2100	85.200
1.3200	69.167
1.4300	58.187
1.5400	51.936
1.6500	54.501
1.7600	53.889
1.8700	47.490
1.9800	47.829
2.0900	55.937
2.2000	63.085
2.3100	65.446
2.4200	65.994
2.5300	63.370
2.6400	62.861
2.7500	67.011
2.8600	75.034
2.9700	75.921
3.0800	73.279
3.1900	73.566
3.3000	95.780
3.4100	127.244
3.5200	149.791
3.6300	158.713
3.7400	151.326
3.8500	133.812
3.9600	113.494
4.0700	89.649
4.1800	66.780
4.2900	52.359
4.4000	46.731
4.5100	45.282
4.6200	45.821
4.7300	51.285
4.8400	64.390
4.9500	90.071
5.0600	122.162
5.1700	145.570
5.2800	154.544
5.3900	150.531
5.5000	131.621
5.6100	109.321
5.7200	99.409
5.8300	91.506
5.9400	81.856
6.0500	75.815
6.1600	77.102
6.2700	89.486
6.3800	99.495
6.4900	94.523
6.6000	82.770
6.7100	80.037
6.8200	86.342
6.9300	94.135
7.0400	100.583
7.1500	100.882
7.2600	90.279
7.3700	79.853
7.4800	80.225
7.5900	92.943
7.7000	106.726
7.8100	109.356
7.9200	104.002
8.0300	91.762
8.1400	81.301
8.2500	83.243
8.3600	87.906
8.4700	90.844
8.5800	91.383
8.6900	86.568
8.8000	78.326
8.9100	67.899
9.0200	69.002
9.1300	84.188
9.2400	100.078
9.3500	111.017
9.4600	123.282
9.5700	132.859
9.6800	136.747
9.7900	143.577
9.9000	150.556
10.0100	154.660
10.1200	156.608
10.2300	152.955
10.3400	146.704
10.4500	132.588
10.5600	109.715
