# Supplementary material for: Meru co-ordinates spindle orientation with cell polarity and cell cycle progression
Source: EMBO J. 2025 Apr 1;44(10):2949–75. doi: 10.1038/s44318-025-00420-5 (PMC12084343; doi:10.1038/s44318-025-00420-5)
Supplement: Supplementary file 5 — Source data Fig. 2 [file 44318_2025_420_MOESM5_ESM.zip]

Archive with 16 entries (12 files):
- Fig2/
- __MACOSX/._Fig2
- Fig2/.DS_Store
- __MACOSX/Fig2/._.DS_Store
- Fig2/2C/
- __MACOSX/Fig2/._2C
- Fig2/2D/
- __MACOSX/Fig2/._2D
- Fig2/2B/
- __MACOSX/Fig2/._2B
- Fig2/2C/Fig 2C.pdf
- __MACOSX/Fig2/2C/._Fig 2C.pdf
- Fig2/2D/Fig 2D.pdf
- __MACOSX/Fig2/2D/._Fig 2D.pdf
- Fig2/2B/Fig 2B.pdf
- __MACOSX/Fig2/2B/._Fig 2B.pdf
