# Supplementary material for: Meru co-ordinates spindle orientation with cell polarity and cell cycle progression
Source: EMBO J. 2025 Apr 1;44(10):2949–75. doi: 10.1038/s44318-025-00420-5 (PMC12084343; doi:10.1038/s44318-025-00420-5)
Supplement: Supplementary file 6 — Source data Fig. 3 [file 44318_2025_420_MOESM6_ESM.zip]

Archive with 36 entries (29 files):
- Fig3/
- __MACOSX/._Fig3
- Fig3/3E/
- __MACOSX/Fig3/._3E
- Fig3/3B/
- __MACOSX/Fig3/._3B
- Fig3/3C/
- __MACOSX/Fig3/._3C
- Fig3/3D/
- __MACOSX/Fig3/._3D
- Fig3/.DS_Store
- __MACOSX/Fig3/._.DS_Store
- Fig3/3A/
- __MACOSX/Fig3/._3A
- Fig3/3F/
- __MACOSX/Fig3/._3F
- Fig3/3E/ImageData.tif
- __MACOSX/Fig3/3E/._ImageData.tif
- Fig3/3B/ImageData CD8.tif
- __MACOSX/Fig3/3B/._ImageData CD8.tif
- Fig3/3B/ImageData Mud.tif
- __MACOSX/Fig3/3B/._ImageData Mud.tif
- Fig3/3B/READ ME.rtf
- __MACOSX/Fig3/3B/._READ ME.rtf
- Fig3/3C/NumericalData.xlsx
- __MACOSX/Fig3/3C/._NumericalData.xlsx
- Fig3/3D/ImageData.tif
- __MACOSX/Fig3/3D/._ImageData.tif
- Fig3/3A/ImageData CD8.tif
- __MACOSX/Fig3/3A/._ImageData CD8.tif
- Fig3/3A/ImageData Mud.tif
- __MACOSX/Fig3/3A/._ImageData Mud.tif
- Fig3/3A/READ ME.rtf
- __MACOSX/Fig3/3A/._READ ME.rtf
- Fig3/3F/NumericalData.xlsx
- __MACOSX/Fig3/3F/._NumericalData.xlsx
