# Supplementary material for: Meru co-ordinates spindle orientation with cell polarity and cell cycle progression
Source: EMBO J. 2025 Apr 1;44(10):2949–75. doi: 10.1038/s44318-025-00420-5 (PMC12084343; doi:10.1038/s44318-025-00420-5)
Supplement: Supplementary file 6 — Source data Fig. 3 [file 44318_2025_420_MOESM6_ESM.zip › Fig3/3C/NumericalData.xlsx]

## Sheet: Sheet1
Cell	Anterior	Posterior	Genotype
1	1775.11	3120.32	Wild-type
2	2113.08	1165.42	Wild-type
3	2715.13	2624.59	Wild-type
4	1954.46	1528.37	Wild-type
5	2729.04	2003.91	Wild-type
6	1715.66	1870.36	Wild-type
7	1585.86	2268.93	Wild-type
8	2328.04	1995.99	Wild-type
9	3387.95	1964.3	Wild-type
10	1802.56	1678.55	Wild-type
11	3013.35	1419.29	Wild-type
12	1572.76	1636.37	Wild-type
13	2128.85	1723.05	Wild-type
14	1847.65	1026.95	Wild-type
15	2134.9	1339.51	Wild-type
16	3243.61	2447.08	Wild-type
17	2564.73	4486.79	Wild-type
18	2699.48	2262.09	Wild-type
19	2740.5	2652.4	Wild-type
20	2740.64	2638.24	Wild-type
21	2329.8	2875.79	Wild-type
22	3739.14	2140.77	Wild-type
23	1240.4	2100.04	Wild-type
24	1813.12	1130.65	Wild-type
25	2668.38	2271.48	Wild-type
26	2316.29	923.561	Wild-type
27	2652.69	1992.94	Wild-type
28	3447.83	2438.67	Wild-type
29	2629.58	2192.65	Wild-type
30	3207.33	2958.5	Wild-type
31	3061.99	2550.66	Wild-type
32	2157.29	1134.68	Wild-type
33	3202.68	3070.43	Wild-type
34	3144.37	2432.06	Wild-type
35	2026.94	1440.11	Wild-type
36	3012.15	1574.29	Wild-type
37	1893.44	1956.41	Wild-type
38	3155.62	2312.72	Wild-type
39	3528.2	2074.29	Wild-type
1	2315.38	1899.19	Meru1
2	1609.03	985.512	Meru1
3	2256.85	1440.43	Meru1
4	1433.29	1124.41	Meru1
5	1975.79	1514.16	Meru1
6	1810.39	1341.11	Meru1
7	1601.16	1507.59	Meru1
8	2357.62	1627.11	Meru1
9	1944.34	1813.14	Meru1
10	1344.97	1575.03	Meru1
11	1501.54	1328.48	Meru1
12	2326.1	1562.97	Meru1
13	1594.06	1559.59	Meru1
14	2152.34	2363.34	Meru1
15	1912.72	2776.11	Meru1
16	1725.8	1132.38	Meru1
17	1709.6	1952.41	Meru1
18	2143.37	2045.37	Meru1
19	2485.11	1886.68	Meru1
20	2090.05	1499.71	Meru1
21	1739.95	1186.6	Meru1
22	1973.41	1048.07	Meru1
23	1519.53	1989.69	Meru1
24	1574.35	1566.96	Meru1
25	2441.11	1326.5	Meru1
26	1644.53	737.743	Meru1
27	1499.23	1066.74	Meru1
28	1619.93	992.234	Meru1
29	1379.33	1153.74	Meru1
30	1740.43	1394.1	Meru1
31	1228.78	1526.87	Meru1
32	985.2	819.707	Meru1
33	2074.11	535.008	Meru1
34	1992.05	736.12	Meru1
35	2020.96	1154.8	Meru1
36	1775.21	1368.22	Meru1
37	2455.88	1092.28	Meru1
38	1867.47	825.317	Meru1
39	1979.87	988.326	Meru1
40	1719.61	1196.65	Meru1
41	1381.68	915.965	Meru1
