# Supplementary material for: Meru co-ordinates spindle orientation with cell polarity and cell cycle progression
Source: EMBO J. 2025 Apr 1;44(10):2949–75. doi: 10.1038/s44318-025-00420-5 (PMC12084343; doi:10.1038/s44318-025-00420-5)
Supplement: Supplementary file 6 — Source data Fig. 3 [file 44318_2025_420_MOESM6_ESM.zip › Fig3/3F/NumericalData.xlsx]

## Sheet: Sheet1
Cell	A-P Angle	Z Angle	Genotype
1	7.15105	2.67741	Wild-type
2	17.4606	17.9031	Wild-type
3	28.5634	0.681985	Wild-type
4	5.26468	3.05446	Wild-type
5	70.1771	1.19084	Wild-type
6	2.29008	0.195673	Wild-type
7	22.2511	4.9681	Wild-type
8	44.0962	1.84871	Wild-type
9	57.2622	4.09391	Wild-type
10	40.9358	5.66058	Wild-type
11	15.6615	8.17366	Wild-type
12	60.7412	15.7098	Wild-type
13	10.9045	4.89768	Wild-type
14	7.46316	5.53895	Wild-type
15	5.04803	18.7612	Wild-type
16	26.7123	4.53347	Wild-type
17	3.13631	3.24475	Wild-type
18	14.8152	5.47639	Wild-type
19	16.169	9.85123	Wild-type
20	23.1207	15.6681	Wild-type
21	76.5533	0.449863	Wild-type
22	8.33686	4.80633	Wild-type
23	23.9738	9.1282	Wild-type
24	27.434	6.00015	Wild-type
25	0.449286	0.695379	Wild-type
26	28.8811	0.000232275	Wild-type
27	2.6089	0.840841	Wild-type
28	42.247	12.2045	Wild-type
29	64.9549	15.1297	Wild-type
30	17.7674	14.3364	Wild-type
31	53.0239	5.55854	Wild-type
32	31.3515	10.5162	Wild-type
33	2.77037	8.05719	Wild-type
34	10.91	1.66874	Wild-type
35	62.5189	1.44878	Wild-type
36	36.0571	1.60386	Wild-type
37	0.498898	12.1149	Wild-type
38	74.9839	0.634991	Wild-type
39	31.0482	2.44326	Wild-type
40	5.57536	11.0269	Wild-type
41	36.9859	5.61143	Wild-type
42	5.06055	2.00106	Wild-type
43	24.9024	11.385	Wild-type
44	1.72842	4.94862	Wild-type
45	14.3439	7.97284	Wild-type
46	61.2149	4.88809	Wild-type
47	40.0759	0.0680938	Wild-type
48	23.1645	0.277627	Wild-type
49	21.2927	4.1861	Wild-type
50	1.1394	6.64999	Wild-type
51	4.9382	23.7783	Wild-type
52	2.22996	4.35501	Wild-type
53	5.13504	10.5986	Wild-type
54	0.323565	6.53673	Wild-type
55	14.2477	4.84835	Wild-type
56	1.9039	5.61576	Wild-type
57	25.0982	0.984526	Wild-type
58	23.2966	5.24623	Wild-type
59	26.5428	5.52334	Wild-type
60	39.0003	7.01935	Wild-type
61	1.98683	3.02901	Wild-type
62	14.1407	3.44415	Wild-type
63	20.6467	1.73388	Wild-type
64	29.8589	18.0408	Wild-type
65	6.7847	0.322273	Wild-type
66	4.36901	10.6169	Wild-type
67	52.0729	1.46468	Wild-type
68	7.21668	1.06211	Wild-type
69	28.7244	12.6057	Wild-type
70	12.8149	16.0659	Wild-type
71	52.5563	8.55232	Wild-type
72	41.703	14.4288	Wild-type
73	10.909	30.7951	Wild-type
74	31.2316	8.71472	Wild-type
75	2.34087	8.00714	Wild-type
76	7.45897	4.95822	Wild-type
77	33.37	13.3977	Wild-type
78	6.16095	10.3585	Wild-type
79	5.29467	0.541183	Wild-type
80	27.7183	5.51619	Wild-type
1	10.4291	5.52354	Meru1
2	47.8307	7.94654	Meru1
3	47.3293	11.4011	Meru1
4	8.86969	14.0974	Meru1
5	59.8474	1.80028	Meru1
6	51.2298	9.00605	Meru1
7	0.149245	15.3277	Meru1
8	61.1997	9.43554	Meru1
9	41.9998	3.05157	Meru1
10	3.34132	24.8118	Meru1
11	14.3869	34.7391	Meru1
12	25.8049	11.2935	Meru1
13	35.036	16.1497	Meru1
14	58.8866	2.48676	Meru1
15	40.9081	16.455	Meru1
16	31.1196	2.09784	Meru1
17	12.4728	4.69385	Meru1
18	35.4803	17.7579	Meru1
19	16.3097	1.36829	Meru1
20	39.8021	2.50406	Meru1
21	13.0265	15.944	Meru1
22	14.6877	7.10389	Meru1
23	24.9358	6.40013	Meru1
24	51.1005	13.4962	Meru1
25	22.6999	8.05436	Meru1
26	29.5234	4.15572	Meru1
27	17.6254	3.27003	Meru1
28	49.8481	3.59376	Meru1
29	73.1814	12.0728	Meru1
30	25.0153	11.8028	Meru1
31	2.30609	24.975	Meru1
32	42.6887	11.6426	Meru1
33	39.013	11.9968	Meru1
34	22.1896	15.6678	Meru1
35	23.3497	4.81858	Meru1
36	24.2677	6.50071	Meru1
37	14.3239	9.09455	Meru1
38	70.4884	4.12751	Meru1
39	62.3477	3.34864	Meru1
40	5.64555	11.7156	Meru1
41	11.9012	15.6866	Meru1
42	19.9941	7.02255	Meru1
43	64.6889	4.54517	Meru1
44	9.67218	9.54271	Meru1
45	38.0766	8.19634	Meru1
46	10.4828	35.8544	Meru1
47	73.3055	17.1479	Meru1
48	81.9548	17.7361	Meru1
49	53.0977	3.21423	Meru1
50	84.4191	22.6216	Meru1
51	4.52187	4.5086	Meru1
52	52.6663	6.90464	Meru1
53	13.4973	7.49235	Meru1
54	29.1744	1.06258	Meru1
55	23.1101	1.25952	Meru1
56	42.1842	7.37031	Meru1
57	51.8464	2.55654	Meru1
58	74.181	1.21815	Meru1
59	15.1571	26.6435	Meru1
60	84.0771	11.9626	Meru1
61	21.7501	6.85526	Meru1
62	61.2902	10.9844	Meru1
63	21.604	1.5251	Meru1
64	62.038	6.50044	Meru1
65	46.4593	6.19427	Meru1
66	69.9871	6.03749	Meru1
67	45.211	0.344276	Meru1
68	4.8833	15.4097	Meru1
69	29.7435	2.13752	Meru1
70	36.2867	2.22837	Meru1
71	50.8475	7.72958	Meru1
72	70.7752	0.429506	Meru1
73	69.0223	0.854851	Meru1
74	30.4511	8.66862	Meru1
75	52.0431	8.56361	Meru1
76	30.6067	5.7076	Meru1
77	17.9149	3.9164	Meru1
78	63.7138	12.5794	Meru1
79	0.880789	0	Meru1
80	63.9154	10.0639	Meru1
81	25.207	6.89569	Meru1
82	61.1971	3.23827	Meru1
83	68.2414	7.14255	Meru1
