# Supplementary material for: Meru co-ordinates spindle orientation with cell polarity and cell cycle progression
Source: EMBO J. 2025 Apr 1;44(10):2949–75. doi: 10.1038/s44318-025-00420-5 (PMC12084343; doi:10.1038/s44318-025-00420-5)
Supplement: Supplementary file 7 — Source data Fig. 4 [file 44318_2025_420_MOESM7_ESM.zip]

Archive with 36 entries (31 files):
- Fig4/
- __MACOSX/._Fig4
- Fig4/.DS_Store
- __MACOSX/Fig4/._.DS_Store
- Fig4/4B/
- __MACOSX/Fig4/._4B
- Fig4/4C/
- __MACOSX/Fig4/._4C
- Fig4/4D/
- __MACOSX/Fig4/._4D
- Fig4/4A/
- __MACOSX/Fig4/._4A
- Fig4/4B/NumericalData CycA.csv
- __MACOSX/Fig4/4B/._NumericalData CycA.csv
- Fig4/4B/NumericalData Meru.csv
- __MACOSX/Fig4/4B/._NumericalData Meru.csv
- Fig4/4C/Fig 4C.pdf
- __MACOSX/Fig4/4C/._Fig 4C.pdf
- Fig4/4D/Fig 4D.pdf
- __MACOSX/Fig4/4D/._Fig 4D.pdf
- Fig4/4A/ImageData CycA -20mins.tif
- __MACOSX/Fig4/4A/._ImageData CycA -20mins.tif
- Fig4/4A/ImageData Meru -20mins.tif
- __MACOSX/Fig4/4A/._ImageData Meru -20mins.tif
- Fig4/4A/ImageData Meru 0mins.tif
- __MACOSX/Fig4/4A/._ImageData Meru 0mins.tif
- Fig4/4A/ImageData Meru +10mins.tif
- __MACOSX/Fig4/4A/._ImageData Meru +10mins.tif
- Fig4/4A/ImageData CycA +10mins.tif
- __MACOSX/Fig4/4A/._ImageData CycA +10mins.tif
- Fig4/4A/ImageData CycA -10mins.tif
- __MACOSX/Fig4/4A/._ImageData CycA -10mins.tif
- Fig4/4A/ImageData Meru -10mins.tif
- __MACOSX/Fig4/4A/._ImageData Meru -10mins.tif
- Fig4/4A/ImageData CycA 0mins.tif
- __MACOSX/Fig4/4A/._ImageData CycA 0mins.tif
