# Supplementary material for: Meru co-ordinates spindle orientation with cell polarity and cell cycle progression
Source: EMBO J. 2025 Apr 1;44(10):2949–75. doi: 10.1038/s44318-025-00420-5 (PMC12084343; doi:10.1038/s44318-025-00420-5)
Supplement: Supplementary file 7 — Source data Fig. 4 [file 44318_2025_420_MOESM7_ESM.zip › Fig4/4B/NumericalData CycA.csv]

Distance_(microns)	Gray_Value
0.0000	138.2070
0.1833	147.4957
0.3667	147.3131
0.5500	147.6107
0.7333	148.1708
0.9167	152.4264
1.1000	155.7100
1.2833	161.1001
1.4667	160.6395
1.6500	155.4734
1.8333	143.9937
2.0167	128.3811
2.2000	112.3654
2.3833	102.3279
2.5667	96.9766
2.7500	97.2182
2.9333	104.1656
3.1167	114.7288
3.3000	117.5517
3.4833	115.0428
3.6667	112.3615
3.8500	112.3046
4.0333	115.3627
4.2167	125.2891
4.4000	134.4226
4.5833	139.0580
4.7667	141.0076
4.9500	141.6203
5.1333	144.5620
5.3167	154.3326
5.5000	165.3386
5.6833	169.8758
5.8667	172.1977
6.0500	172.7356
6.2333	172.7233
6.4167	172.9696
6.6000	172.9974
6.7833	172.8777
6.9667	172.5620
7.1500	171.8669
7.3333	168.3493
7.5167	161.4683
7.7000	155.8680
7.8833	150.6140
8.0667	144.0042
8.2500	138.7957
8.4333	143.0141
8.6167	148.9569
8.8000	153.3321
8.9833	153.9946
9.1667	152.9082
9.3500	150.6412
9.5333	145.9392
9.7167	142.5471
9.9000	146.9476
10.0833	150.2456
10.2667	151.8932
10.4500	141.3394
10.6333	132.8459
10.8167	128.6334
11.0000	122.0073
11.1833	114.1508
11.3667	111.4561
11.5500	114.1622
11.7333	109.7964
11.9167	99.4407
12.1000	93.9832
12.2833	93.1427
12.4667	91.5343
12.6500	92.3809
