# Supplementary material for: Meru co-ordinates spindle orientation with cell polarity and cell cycle progression
Source: EMBO J. 2025 Apr 1;44(10):2949–75. doi: 10.1038/s44318-025-00420-5 (PMC12084343; doi:10.1038/s44318-025-00420-5)
Supplement: Supplementary file 7 — Source data Fig. 4 [file 44318_2025_420_MOESM7_ESM.zip › Fig4/4B/NumericalData Meru.csv]

Distance_(microns)	Gray_Value
0.0000	29.8825
0.1833	35.1030
0.3667	38.7222
0.5500	42.1921
0.7333	42.1565
0.9167	40.6911
1.1000	37.5250
1.2833	36.9201
1.4667	36.8010
1.6500	34.6174
1.8333	30.0043
2.0167	24.6295
2.2000	20.2212
2.3833	18.2093
2.5667	17.7565
2.7500	17.1113
2.9333	16.3550
3.1167	19.8508
3.3000	24.0135
3.4833	25.8696
3.6667	24.0417
3.8500	20.1657
4.0333	16.8187
4.2167	16.1915
4.4000	19.2652
4.5833	21.4147
4.7667	22.3459
4.9500	23.4295
5.1333	23.1404
5.3167	22.5327
5.5000	25.9176
5.6833	33.8959
5.8667	48.0274
6.0500	63.3339
6.2333	68.7280
6.4167	64.7030
6.6000	64.8909
6.7833	70.4221
6.9667	71.8465
7.1500	68.4998
7.3333	55.1415
7.5167	42.3828
7.7000	33.8871
7.8833	31.1199
8.0667	31.5828
8.2500	32.4972
8.4333	30.3116
8.6167	25.5913
8.8000	21.9405
8.9833	19.0882
9.1667	20.7311
9.3500	24.8077
9.5333	27.7742
9.7167	27.0827
9.9000	25.1682
10.0833	21.7197
10.2667	19.8248
10.4500	19.2805
10.6333	20.4656
10.8167	22.2979
11.0000	24.1312
11.1833	26.2132
11.3667	27.2001
11.5500	27.9624
11.7333	26.5783
11.9167	22.0866
12.1000	18.5748
12.2833	17.8430
12.4667	17.6951
12.6500	17.4530
