# Supplementary material for: Meru co-ordinates spindle orientation with cell polarity and cell cycle progression
Source: EMBO J. 2025 Apr 1;44(10):2949–75. doi: 10.1038/s44318-025-00420-5 (PMC12084343; doi:10.1038/s44318-025-00420-5)
Supplement: Supplementary file 8 — Source data Fig. 5 [file 44318_2025_420_MOESM8_ESM.zip]

Archive with 48 entries (41 files):
- Fig5/
- __MACOSX/._Fig5
- Fig5/5G/
- __MACOSX/Fig5/._5G
- Fig5/5F/
- __MACOSX/Fig5/._5F
- Fig5/.DS_Store
- __MACOSX/Fig5/._.DS_Store
- Fig5/5C/
- __MACOSX/Fig5/._5C
- Fig5/5D/
- __MACOSX/Fig5/._5D
- Fig5/5E/
- __MACOSX/Fig5/._5E
- Fig5/5B/
- __MACOSX/Fig5/._5B
- Fig5/5G/NumericalData MeruWT.csv
- __MACOSX/Fig5/5G/._NumericalData MeruWT.csv
- Fig5/5G/NumericalData MeruRxL.csv
- __MACOSX/Fig5/5G/._NumericalData MeruRxL.csv
- Fig5/5F/ImageData Meru -6mins.tif
- __MACOSX/Fig5/5F/._ImageData Meru -6mins.tif
- Fig5/5F/ImageData Meru 0mins.tif
- __MACOSX/Fig5/5F/._ImageData Meru 0mins.tif
- Fig5/5F/ImageData CycA -6mins.tif
- __MACOSX/Fig5/5F/._ImageData CycA -6mins.tif
- Fig5/5F/ImageData CycA +6mins.tif
- __MACOSX/Fig5/5F/._ImageData CycA +6mins.tif
- Fig5/5F/ImageData Meru +6mins.tif
- __MACOSX/Fig5/5F/._ImageData Meru +6mins.tif
- Fig5/5F/ImageData CycA -18mins.tif
- __MACOSX/Fig5/5F/._ImageData CycA -18mins.tif
- Fig5/5F/ImageData Meru -18mins.tif
- __MACOSX/Fig5/5F/._ImageData Meru -18mins.tif
- Fig5/5F/ImageData CycA 0mins.tif
- __MACOSX/Fig5/5F/._ImageData CycA 0mins.tif
- Fig5/5F/ImageData CycA -12mins.tif
- __MACOSX/Fig5/5F/._ImageData CycA -12mins.tif
- Fig5/5F/ImageData Meru -12mins.tif
- __MACOSX/Fig5/5F/._ImageData Meru -12mins.tif
- Fig5/5C/Fig 5C.pdf
- __MACOSX/Fig5/5C/._Fig 5C.pdf
- Fig5/5D/Fig 5D.pdf
- __MACOSX/Fig5/5D/._Fig 5D.pdf
- Fig5/5E/Fig 5E.pdf
- __MACOSX/Fig5/5E/._Fig 5E.pdf
- Fig5/5B/Fig 5B.pdf
- __MACOSX/Fig5/5B/._Fig 5B.pdf
