# Supplementary material for: Meru co-ordinates spindle orientation with cell polarity and cell cycle progression
Source: EMBO J. 2025 Apr 1;44(10):2949–75. doi: 10.1038/s44318-025-00420-5 (PMC12084343; doi:10.1038/s44318-025-00420-5)
Supplement: Supplementary file 8 — Source data Fig. 5 [file 44318_2025_420_MOESM8_ESM.zip › Fig5/5G/NumericalData MeruWT.csv]

		Area	Mean	Min	Max	IntDen	RawIntDen	Length	Genotype
0	1	2.891	166.663	133	222	481.748	14333.0	8.183	WT
0	1	3.059	173.0	131	218	529.14	15743.0	7.969	WT
0	1	1.882	194.536	103	255	366.159	10894.0	5.762	WT
0	1	2.857	227.471	144	255	649.871	19335.0	7.83	WT
0	1	1.949	220.224	132	255	429.315	12773.0	5.241	WT
0	1	2.622	173.462	78	255	454.758	13530.0	7.263	WT
0	1	4.201	186.56	57	255	783.811	23320.0	12.005	WT
0	1	2.05	232.689	117	255	477.076	14194.0	5.453	WT
0	1	3.764	174.562	75	255	657.131	19551.0	11.335	WT
0	1	2.891	166.965	82	255	482.622	14359.0	8.346	WT
0	1	1.344	189.2	82	255	254.369	7568.0	3.741	WT
0	1	3.764	182.696	68	255	687.751	20462.0	10.122	WT
0	1	2.386	179.873	82	255	429.247	12771.0	6.72	WT
0	1	2.924	138.713	63	255	405.619	12068.0	9.366	WT
0	1	2.353	154.7	59	241	363.975	10829.0	6.546	WT
0	1	2.689	224.225	100	255	602.916	17938.0	7.312	WT
0	1	2.218	102.788	48	163	228.018	6784.0	6.029	WT
0	1	2.487	171.649	103	255	426.928	12702.0	7.043	WT
0	1	1.412	229.262	126	255	323.641	9629.0	3.888	WT
0	1	3.563	160.302	54	255	571.12	16992.0	9.857	WT
0	1	4.403	136.496	48	255	601.0	17881.0	11.747	WT
0	1	2.05	209.77	103	255	430.088	12796.0	5.843	WT
0	1	1.916	251.474	196	255	481.782	14334.0	5.134	WT
0	1	3.764	167.554	136	229	630.746	18766.0	10.857	WT
0	1	2.958	162.966	130	219	482.017	14341.0	7.824	WT
0	1	3.092	166.663	127	238	515.359	15333.0	8.658	WT
0	1	2.723	167.309	141	205	455.498	13552.0	8.663	WT
0	1	4.033	154.1	129	203	621.537	18492.0	11.401	WT
0	1	2.622	158.756	134	205	416.206	12383.0	7.083	WT
0	1	1.445	156.558	136	181	226.27	6732.0	4.291	WT
