# Supplementary material for: Meru co-ordinates spindle orientation with cell polarity and cell cycle progression
Source: EMBO J. 2025 Apr 1;44(10):2949–75. doi: 10.1038/s44318-025-00420-5 (PMC12084343; doi:10.1038/s44318-025-00420-5)
Supplement: Supplementary file 8 — Source data Fig. 5 [file 44318_2025_420_MOESM8_ESM.zip › Fig5/5G/NumericalData MeruRxL.csv]

		Area	Mean	Min	Max	IntDen	RawIntDen	Length	Genotype
0	1	3.227	135.0	56	200	435.6	12960.0	9.479	RxL
0	1	2.79	169.578	93	255	473.076	14075.0	7.643	RxL
0	1	3.563	115.311	61	255	410.829	12223.0	9.726	RxL
0	1	2.991	125.112	67	223	374.26	11135.0	8.488	RxL
0	1	4.201	124.576	28	200	523.392	15572.0	11.429	RxL
0	1	2.891	121.791	33	223	352.043	10474.0	7.831	RxL
0	1	2.622	140.885	61	217	369.352	10989.0	7.304	RxL
0	1	2.823	122.655	28	189	346.295	10303.0	7.92	RxL
0	1	3.059	152.626	78	255	466.825	13889.0	8.627	RxL
0	1	2.487	178.568	95	255	444.137	13214.0	6.676	RxL
0	1	3.899	199.776	113	255	778.904	23174.0	10.101	RxL
0	1	2.958	168.739	71	255	499.091	14849.0	7.782	RxL
0	1	2.655	127.759	51	205	339.237	10093.0	7.743	RxL
0	1	1.949	178.741	95	255	348.446	10367.0	5.586	RxL
0	1	2.185	176.169	107	255	384.881	11451.0	6.034	RxL
0	1	3.327	122.263	39	211	406.829	12104.0	9.384	RxL
0	1	2.454	145.384	70	251	356.715	10613.0	7.074	RxL
0	1	1.949	216.0	131	255	421.08	12528.0	5.644	RxL
0	1	2.689	141.35	77	238	380.074	11308.0	7.436	RxL
0	1	3.395	118.525	51	195	402.359	11971.0	9.477	RxL
0	1	3.932	109.308	42	195	429.852	12789.0	11.357	RxL
0	1	2.252	151.299	93	209	340.716	10137.0	5.939	RxL
0	1	1.949	115.621	61	186	225.396	6706.0	5.558	RxL
0	1	3.462	132.282	65	219	457.951	13625.0	9.789	RxL
0	1	3.193	150.568	61	245	480.773	14304.0	8.275	RxL
0	1	3.059	146.132	74	219	446.961	13298.0	8.662	RxL
0	1	3.529	99.457	47	163	351.001	10443.0	9.462	RxL
0	1	2.084	136.774	51	209	285.022	8480.0	6.178	RxL
0	1	3.63	114.296	37	191	414.896	12344.0	10.033	RxL
0	1	2.958	100.273	22	189	296.584	8824.0	8.025	RxL
