# Supplementary material for: Meru co-ordinates spindle orientation with cell polarity and cell cycle progression
Source: EMBO J. 2025 Apr 1;44(10):2949–75. doi: 10.1038/s44318-025-00420-5 (PMC12084343; doi:10.1038/s44318-025-00420-5)
Supplement: Supplementary file 9 — Source data Fig. 6 [file 44318_2025_420_MOESM9_ESM.zip]

Archive with 36 entries (28 files):
- Fig6/
- __MACOSX/._Fig6
- Fig6/6F/
- __MACOSX/Fig6/._6F
- Fig6/6A/
- __MACOSX/Fig6/._6A
- Fig6/6G/
- __MACOSX/Fig6/._6G
- Fig6/.DS_Store
- __MACOSX/Fig6/._.DS_Store
- Fig6/6B/
- __MACOSX/Fig6/._6B
- Fig6/6E/
- __MACOSX/Fig6/._6E
- Fig6/6D/
- __MACOSX/Fig6/._6D
- Fig6/6C/
- __MACOSX/Fig6/._6C
- Fig6/6F/ImageData.tif
- __MACOSX/Fig6/6F/._ImageData.tif
- Fig6/6A/Fig 6A.pdf
- __MACOSX/Fig6/6A/._Fig 6A.pdf
- Fig6/6G/NumericalData.xlsx
- __MACOSX/Fig6/6G/._NumericalData.xlsx
- Fig6/6B/ImageData Meru.tif
- __MACOSX/Fig6/6B/._ImageData Meru.tif
- Fig6/6B/ImageData Mud.tif
- __MACOSX/Fig6/6B/._ImageData Mud.tif
- Fig6/6E/ImageData.tif
- __MACOSX/Fig6/6E/._ImageData.tif
- Fig6/6D/NumericalData.xlsx
- __MACOSX/Fig6/6D/._NumericalData.xlsx
- Fig6/6C/ImageData Meru.tif
- __MACOSX/Fig6/6C/._ImageData Meru.tif
- Fig6/6C/ImageData Mud.tif
- __MACOSX/Fig6/6C/._ImageData Mud.tif
