# Supplementary material for: Meru co-ordinates spindle orientation with cell polarity and cell cycle progression
Source: EMBO J. 2025 Apr 1;44(10):2949–75. doi: 10.1038/s44318-025-00420-5 (PMC12084343; doi:10.1038/s44318-025-00420-5)
Supplement: Supplementary file 9 — Source data Fig. 6 [file 44318_2025_420_MOESM9_ESM.zip › Fig6/6G/NumericalData.xlsx]

## Sheet: Sheet1
Cell	A-P Angle	Z Angle	Genotype
1	45.3297	0	Wild-type
2	52.1125	7.49397	Wild-type
3	60.6224	8.16155	Wild-type
4	0.998084	4.31072	Wild-type
5	21.9147	10.5929	Wild-type
6	16.5437	3.26709	Wild-type
7	36.1164	8.67072	Wild-type
8	24.9091	4.26397	Wild-type
9	3.52246	7.2019	Wild-type
10	2.55655	7.34752	Wild-type
11	4.50525	16.8986	Wild-type
12	66.5179	11.723	Wild-type
13	32.1516	23.1247	Wild-type
14	21.0941	19.8139	Wild-type
15	2.703	3.43165	Wild-type
16	5.82039	6.46245	Wild-type
17	4.87395	7.49115	Wild-type
18	12.6312	3.31202	Wild-type
19	2.11093	13.8042	Wild-type
20	30.058	4.14868	Wild-type
21	1.21638	6.86913	Wild-type
22	4.60542	0	Wild-type
23	5.9344	3.40936	Wild-type
24	31.6656	3.45831	Wild-type
25	10.2629	6.74812	Wild-type
26	7.17357	2.09552	Wild-type
27	15.1793	3.10022	Wild-type
28	2.26243	8.98601	Wild-type
29	0.271065	3.36614	Wild-type
30	56.7805	6.84657	Wild-type
31	68.5497	5.69436	Wild-type
32	61.7977	6.12015	Wild-type
33	16.1839	8.9078	Wild-type
34	8.01547	4.84515	Wild-type
35	0.246727	0	Wild-type
36	8.06216	13.8854	Wild-type
37	38.0668	5.95038	Wild-type
38	42.0988	8.85796	Wild-type
39	52.0625	10.6801	Wild-type
40	28.3916	14.6316	Wild-type
41	3.38443	3.46729	Wild-type
42	4.44549	12.8355	Wild-type
43	59.1053	11.2565	Wild-type
44	14.5305	1.10496	Wild-type
45	39.754	12.6986	Wild-type
46	1.86629	3.28011	Wild-type
47	17.0666	5.89059	Wild-type
48	76.5091	2.90935	Wild-type
49	50.6351	3.20038	Wild-type
50	3.88339	2.97894	Wild-type
51	4.70406	0	Wild-type
52	17.7039	3.2725	Wild-type
53	2.0704	6.33346	Wild-type
54	21.6774	0	Wild-type
55	3.63725	0	Wild-type
56	56.4061	3.25136	Wild-type
57	10.8744	20.8588	Wild-type
58	38.061	0	Wild-type
59	21.7792	2.84014	Wild-type
60	11.0783	16.4127	Wild-type
61	24.0318	3.95932	Wild-type
62	20.6059	2.74773	Wild-type
1	74.0212	6.85916	RxL
2	41.5023	7.53737	RxL
3	8.26562	3.11082	RxL
4	25.4658	9.44216	RxL
5	5.2961	0.617088	RxL
6	57.2834	3.29426	RxL
7	2.5455	0	RxL
8	8.15042	0	RxL
9	36.3893	6.80794	RxL
10	49.0444	3.45457	RxL
11	32.0211	6.68266	RxL
12	76.7811	11.8359	RxL
13	48.1737	13.605	RxL
14	5.21252	0.0694793	RxL
15	21.8258	3.07618	RxL
16	13.5049	0	RxL
17	31.428	6.57511	RxL
18	2.70018	8.51444	RxL
19	6.07656	6.44087	RxL
20	67.4451	1.29348	RxL
21	42.2322	9.17873	RxL
22	33.3698	3.08604	RxL
23	33.768	7.13632	RxL
24	21.0397	2.95055	RxL
25	86.1638	0.355614	RxL
26	30.8176	0.994873	RxL
27	5.41619	3.10339	RxL
28	46.8225	3.61071	RxL
29	37.6211	2.98695	RxL
30	16.4826	3.53777	RxL
31	27.6436	3.42854	RxL
32	44.508	10.6091	RxL
33	58.3772	9.85139	RxL
34	2.772	11.5694	RxL
35	26.7641	1.17909	RxL
36	32.8806	12.6486	RxL
37	8.35966	0	RxL
38	76.9458	4.08323	RxL
39	69.5699	4.33627	RxL
40	84.554	7.96236	RxL
41	83.783	12.2004	RxL
42	34.6562	3.49554	RxL
43	50.721	36.7627	RxL
44	73.4065	3.56569	RxL
45	0.15834	11.5022	RxL
46	44.2012	0.434369	RxL
47	70.2872	5.06435	RxL
48	19.0277	1.89486	RxL
49	2.14414	11.1881	RxL
50	7.13398	4.50599	RxL
51	21.3771	10.0156	RxL
52	1.65159	3.59771	RxL
53	1.28025	8.26535	RxL
54	0.696271	3.36425	RxL
55	18.0653	3.45051	RxL
56	1.62497	3.7612	RxL
57	52.2501	7.68164	RxL
58	51.0746	4.21739	RxL
59	45.6378	12.2386	RxL
60	40.3065	6.86633	RxL
61	28.3385	0	RxL
62	1.26934	6.62361	RxL
63	79.9893	3.60409	RxL
64	32.2183	7.88315	RxL
65	22.8213	0	RxL
66	22.2638	4.09133	RxL
67	26.9937	14.2551	RxL
68	28.8757	0	RxL
69	1.04031	8.96859	RxL
70	35.6769	3.61167	RxL
71	40.344	14.8656	RxL
72	83.8739	0	RxL
73	82.5908	4.62037	RxL
74	4.27544	6.5744	RxL
75	18.5459	0	RxL
76	48.4117	11.008	RxL
77	13.2221	14.3777	RxL
78	2.30066	15.388	RxL
79	1.84013	1.50255	RxL
80	4.35128	13.3953	RxL
81	21.3913	19.8063	RxL
82	63.3623	3.23098	RxL
83	1.86344	9.37015	RxL
84	34.6665	14.803	RxL
85	35.4354	6.55124	RxL
86	28.6863	7.67072	RxL
87	34.0066	3.35399	RxL
88	37.6149	12.7508	RxL
89	1.41543	10.5097	RxL
90	46.6389	3.85044	RxL
91	28.0356	7.16389	RxL
92	60.824	3.11665	RxL
93	14.1669	7.51652	RxL
94	24.0701	7.43913	RxL
95	1.2663	0	RxL
96	6.54558	27.3588	RxL
97	35.289	0	RxL
98	13.4049	16.8226	RxL
99	15.9168	6.89514	RxL
100	4.44901	6.33353	RxL
101	67.8074	3.80425	RxL
102	35.2452	1.84592	RxL
103	73.4547	12.0926	RxL
104	4.60352	0.418677	RxL
105	74.3768	6.09309	RxL
106	12.0387	4.97273	RxL
107	34.9688	13.1866	RxL
108	44.9526	11.0721	RxL
109	15.766	16.0611	RxL
110	36.7489	2.13517	RxL
111	2.34403	4.28903	RxL
112	53.2225	18.2096	RxL
113	9.07411	14.3223	RxL
114	32.047	3.13264	RxL
115	27.2159	0	RxL
116	2.60621	3.3192	RxL
117	5.0686	15.7612	RxL
118	35.2642	7.39129	RxL
119	32.8187	6.25703	RxL
120	12.9702	3.51556	RxL
121	14.3687	34.831	RxL
122	30.5845	7.64548	RxL
123	55.6799	2.39672	RxL
124	19.5299	4.8372	RxL
125	66.0057	4.77869	RxL
126	79.1044	11.3713	RxL
127	45.0488	7.29453	RxL
128	37.1858	5.21442	RxL
129	0.648427	6.90448	RxL
130	63.2021	3.01284	RxL
131	43.7721	3.3328	RxL
132	32.2472	9.71678	RxL
133	34.1444	7.27578	RxL
134	39.666	1.42873	RxL
135	9.5804	5.09112	RxL
136	19.2778	3.67959	RxL
137	6.28045	0	RxL
138	9.79113	6.57195	RxL
139	38.5851	6.78138	RxL
140	14.5658	9.9477	RxL
141	30.7736	0.361729	RxL
142	0.0743129	7.34808	RxL
143	27.2695	8.00041	RxL
144	27.2165	8.01786	RxL
145	27.1636	8.03531	RxL
146	27.1106	8.05276	RxL
147	27.0577	8.0702	RxL
148	27.0048	8.08765	RxL
149	26.9518	8.1051	RxL
150	26.8989	8.12255	RxL
151	26.846	8.13999	RxL
152	26.793	8.15744	RxL
153	26.7401	8.17489	RxL
154	26.6871	8.19234	RxL
155	26.6342	8.20978	RxL
156	26.5813	8.22723	RxL
157	26.5283	8.24468	RxL
