# Supplementary material for: Meru co-ordinates spindle orientation with cell polarity and cell cycle progression
Source: EMBO J. 2025 Apr 1;44(10):2949–75. doi: 10.1038/s44318-025-00420-5 (PMC12084343; doi:10.1038/s44318-025-00420-5)
Supplement: Supplementary file 9 — Source data Fig. 6 [file 44318_2025_420_MOESM9_ESM.zip › Fig6/6D/NumericalData.xlsx]

## Sheet: Sheet1
Cell	Anterior	Posterior	Genotype
1	2095.01	1923.71	Wild-type
2	1612.52	1691.19	Wild-type
3	1314.01	1625.39	Wild-type
4	2240.42	2598.77	Wild-type
5	1618.53	1847.58	Wild-type
6	1202.57	1476.88	Wild-type			å
7	2266.8	2174.11	Wild-type
8	1766.52	1579.15	Wild-type
9	2678.31	2881.75	Wild-type
10	2780.35	2545.99	Wild-type
11	1926.79	1964.32	Wild-type
12	1486.51	1506.05	Wild-type
13	1994.42	1512.61	Wild-type
14	1858.13	3015.78	Wild-type
15	1788.49	1908.57	Wild-type
16	2201.25	2516.38	Wild-type
17	2483.11	1953.76	Wild-type
18	2084.86	1822.74	Wild-type
19	1944.48	2016.62	Wild-type
20	2339.14	2378.5	Wild-type
21	2396.35	2009.48	Wild-type
22	1646.84	1798.66	Wild-type
23	2624.85	2353.07	Wild-type
24	3166.93	1796.77	Wild-type
25	1787.58	1725.8	Wild-type
26	2178.31	1716.11	Wild-type
27	2068.59	1988.93	Wild-type
28	1754	1654.37	Wild-type
29	1131.13	2198.51	Wild-type
30	1366.78	1723.3	Wild-type
31	1533.57	1755.63	Wild-type
32	1707.46	1503.42	Wild-type
33	1476.25	1778.13	Wild-type
34	1855.56	1678.37	Wild-type
35	1643.26	1775.88	Wild-type
36	1656.72	1253.88	Wild-type
37	1719.22	1624.08	Wild-type
38	1388.46	1232.28	Wild-type
39	2123.49	1715.93	Wild-type
1	2304.61	1029.64	RxL
2	2612.14	1443.39	RxL
3	1655.47	1467.42	RxL
4	1743.1	1621.49	RxL
5	1797.42	1371.51	RxL
6	2272.97	1505.75	RxL
7	2713.91	1776.83	RxL
8	2439.72	1356.67	RxL
9	2075.71	1499.51	RxL
10	1399.97	1504.01	RxL
11	2049.14	1451.63	RxL
12	2466.36	1247.81	RxL
13	2022.8	1175.98	RxL
14	2516.48	1293.65	RxL
15	1756.22	842.545	RxL
16	1219.13	1359.22	RxL
17	2292.75	1164.37	RxL
18	1955.56	1391.84	RxL
19	1462.45	981.596	RxL
20	1854.66	736.978	RxL
21	2205.86	1315.19	RxL
22	1216.47	953.141	RxL
23	1772.16	1048.5	RxL
24	1889.24	1343	RxL
25	1830.6	1711.9	RxL
26	2634.53	1311.54	RxL
27	2131.28	1946.71	RxL
28	2021.66	1898.96	RxL
29	2593.79	1416.7	RxL
30	1271.37	905.083	RxL
31	2746.24	1785.81	RxL
32	1773.36	1543.7	RxL
33	2114.28	1648.7	RxL
34	2738.83	1388.17	RxL
35	2294.34	1310.7	RxL
36	1876.98	1612.73	RxL
37	3493.78	3314.63	RxL
38	1957.1	1525.33	RxL
39	2274.01	911.822	RxL
40	1714.38	1502.11	RxL
41	2282.32	1251.77	RxL
