# Supplementary material for: Meru co-ordinates spindle orientation with cell polarity and cell cycle progression
Source: EMBO J. 2025 Apr 1;44(10):2949–75. doi: 10.1038/s44318-025-00420-5 (PMC12084343; doi:10.1038/s44318-025-00420-5)
Supplement: Supplementary file 10 — Source data Fig. 7 [file 44318_2025_420_MOESM10_ESM.zip]

Archive with 16 entries (12 files):
- Fig7/
- __MACOSX/._Fig7
- Fig7/.DS_Store
- __MACOSX/Fig7/._.DS_Store
- Fig7/7D/
- __MACOSX/Fig7/._7D
- Fig7/7C/
- __MACOSX/Fig7/._7C
- Fig7/7B/
- __MACOSX/Fig7/._7B
- Fig7/7D/Fig 7D.pdf
- __MACOSX/Fig7/7D/._Fig 7D.pdf
- Fig7/7C/Fig 7C.pdf
- __MACOSX/Fig7/7C/._Fig 7C.pdf
- Fig7/7B/NumericalData.xlsx
- __MACOSX/Fig7/7B/._NumericalData.xlsx
