# Supplementary material for: Meru co-ordinates spindle orientation with cell polarity and cell cycle progression
Source: EMBO J. 2025 Apr 1;44(10):2949–75. doi: 10.1038/s44318-025-00420-5 (PMC12084343; doi:10.1038/s44318-025-00420-5)
Supplement: Supplementary file 10 — Source data Fig. 7 [file 44318_2025_420_MOESM10_ESM.zip › Fig7/7B/NumericalData.xlsx]

## Sheet: Sheet1
LFQ Intensity	Phosphosite	Condition
15573000	S60	Wt+ Cdk1/CycA
0	S60	Rxl + Cdk1/CycA
6854800	T496	Wt+ Cdk1/CycA
0	T496	Rxl + Cdk1/CycA
