# Supplementary material for: Meru co-ordinates spindle orientation with cell polarity and cell cycle progression
Source: EMBO J. 2025 Apr 1;44(10):2949–75. doi: 10.1038/s44318-025-00420-5 (PMC12084343; doi:10.1038/s44318-025-00420-5)
Supplement: Supplementary file 11 — Source data Fig. 8 [file 44318_2025_420_MOESM11_ESM.zip]

Archive with 34 entries (27 files):
- Fig8/
- __MACOSX/._Fig8
- Fig8/.DS_Store
- __MACOSX/Fig8/._.DS_Store
- Fig8/8F/
- __MACOSX/Fig8/._8F
- Fig8/8A/
- __MACOSX/Fig8/._8A
- Fig8/8D/
- __MACOSX/Fig8/._8D
- Fig8/8C/
- __MACOSX/Fig8/._8C
- Fig8/8B/
- __MACOSX/Fig8/._8B
- Fig8/8E/
- __MACOSX/Fig8/._8E
- Fig8/8F/NumericalData.xlsx
- __MACOSX/Fig8/8F/._NumericalData.xlsx
- Fig8/8A/ImageData Meru.tif
- __MACOSX/Fig8/8A/._ImageData Meru.tif
- Fig8/8A/ImageData Mud.tif
- __MACOSX/Fig8/8A/._ImageData Mud.tif
- Fig8/8D/ImageData.tif
- __MACOSX/Fig8/8D/._ImageData.tif
- Fig8/8C/Numerical Data 5STA.xlsx
- __MACOSX/Fig8/8C/._Numerical Data 5STA.xlsx
- Fig8/8C/Numerical Data WT.xlsx
- __MACOSX/Fig8/8C/._Numerical Data WT.xlsx
- Fig8/8B/ImageData Meru.tif
- __MACOSX/Fig8/8B/._ImageData Meru.tif
- Fig8/8B/ImageData Mud.tif
- __MACOSX/Fig8/8B/._ImageData Mud.tif
- Fig8/8E/ImageData.tif
- __MACOSX/Fig8/8E/._ImageData.tif
