# Supplementary material for: Meru co-ordinates spindle orientation with cell polarity and cell cycle progression
Source: EMBO J. 2025 Apr 1;44(10):2949–75. doi: 10.1038/s44318-025-00420-5 (PMC12084343; doi:10.1038/s44318-025-00420-5)
Supplement: Supplementary file 11 — Source data Fig. 8 [file 44318_2025_420_MOESM11_ESM.zip › Fig8/8F/NumericalData.xlsx]

## Sheet: Sheet1
A-P Angle	Z Angle	Genotype
33.81	6.96899	WT
30.634	14.0684	WT
9.5874	6.71366	WT
30.4617	29.0313	WT
15.6892	0	WT
2.49702	0	WT
2.36185	17.486	WT
11.6385	26.6744	WT
38.1933	7.60986	WT
8.5081	17.6178	WT
12.9748	11.853	WT
35.1313	19.8332	WT
66.5645	31.4304	WT
3.10569	2.98217	WT
23.6754	3.61323	WT
1.45963	14.4657	WT
14.5432	7.60404	WT
27.0761	0	WT
36.3012	22.0858	5S/T-A
49.8046	28.9912	5S/T-A
8.67552	11.5959	5S/T-A
49.9434	0.660982	5S/T-A
14.3111	8.90419	5S/T-A
18.2711	12.8742	5S/T-A
38.3733	7.45055	5S/T-A
34.7729	3.42391	5S/T-A
35.9526	17.0865	5S/T-A
57.1071	11.2088	5S/T-A
51.4923	17.0628	5S/T-A
0.306916	8.08703	5S/T-A
46.8525	31.8781	5S/T-A
23.2634	0.355555	5S/T-A
21.5382	0.652424	5S/T-A
2.61719	53.879	5S/T-A
35.1491	26.7845	5S/T-A
75.3878	12.1654	5S/T-A
16.0157	14.577	5S/T-A
9.37502	1.281	5S/T-A
15.4516	1.08645	5S/T-A
31.0778	10.555	5S/T-A
30.9065	18.3899	5S/T-A
4.21054	0.149864	5S/T-A
4.8686	0.311392	5S/T-A
7.06536	18.4936	5S/T-A
36.5031	10.5027	5S/T-A
56.2052	22.842	5S/T-A
3.69156	13.3238	5S/T-A
9.98248	13.0149	5S/T-A
71.0691	16.4744	5S/T-A
34.3629	16.5596	5S/T-A
2.52157	24.044	5S/T-A
12.4903	11.2186	5S/T-A
29.7416	11.8417	5S/T-A
47.004	12.0893	5S/T-A
24.9491	20.2519	5S/T-A
32.065	21.0532	5S/T-A
8.0492	5.73967	5S/T-A
50.7539	10.1857	5S/T-A
43.9129	19.1833	5S/T-A
54.981	10.6431	5S/T-A
80.3715	5.96645	5S/T-A
7.36408	6.06753	5S/T-A
25.7964	19.572	5S/T-A
32.9285	15.9645	5S/T-A
3.89837	6.14054	5S/T-A
63.6279	4.05103	5S/T-A
55.5802	7.31748	5S/T-A
9.69821	21.8529	5S/T-A
14.1429	14.2388	5S/T-A
53.0292	15.3084	5S/T-A
4.21731	12.7538	5S/T-A
44.8388	12.2291	5S/T-A
49.2074	29.6667	5S/T-A
14.0281	10.8267	5S/T-A
70.8265	13.3936	5S/T-A
48.5189	19.0728	5S/T-A
72.6283	23.9217	5S/T-A
54.9332	3.78731	5S/T-A
4.17465	3.73562	5S/T-A
36.5325	13.8806	5S/T-A
62.4904	15.3366	5S/T-A
73.7238	10.0964	5S/T-A
15.6401	18.6092	5S/T-A
41.4341	3.32983	5S/T-A
82.4861	4.40654	5S/T-A
4.17465	18.6412	5S/T-A
53.8144	8.69309	5S/T-A
31.5037	3.59072	5S/T-A
40.1687	13.8542	5S/T-A
1.2523	14.7602	5S/T-A
13.8873	11.8103	5S/T-A
11.2449	60.5834	5S/T-A
31.0705	1.91167	5S/T-A
74.077	21.7958	5S/T-A
0.942786	39.0522	5S/T-A
18.3317	18.1006	5S/T-A
34.6527	9.98873	5S/T-A
0.640949	14.8462	5S/T-A
76.319	3.91413	5S/T-A
39.9446	4.50379	5S/T-A
23.2761	19.4909	5S/T-A
53.883	12.4631	5S/T-A
44.9684	12.8442	5S/T-A
43.9348	19.6506	5S/T-A
8.45011	14.2215	5S/T-A
25.4621	11.5231	5S/T-A
50.0139	23.3392	5S/T-A
47.1677	44.0074	5S/T-A
58.4984	11.8091	5S/T-A
86.4913	19.7415	5S/T-A
21.0852	6.41898	5S/T-A
14.4292	19.668	5S/T-A
18.9134	18.383	5S/T-A
64.576	1.49365	5S/T-A
62.1215	0.571178	5S/T-A
33.8923	6.94783	5S/T-A
65.6308	11.6357	5S/T-A
32.8553	24.4279	5S/T-A
72.2757	1.51126	5S/T-A
75.6242	1.50697	5S/T-A
0.0423707	10.728	5S/T-A
34.126	7.28452	5S/T-A
53.3206	15.148	5S/T-A
28.2299	9.62921	5S/T-A
36.5328	19.3385	5S/T-A
24.9924	5.99003	5S/T-A
5.93217	11.743	5S/T-A
22.3605	51.6622	5S/T-A
13.1623	9.90999	5S/T-A
26.8027	20.3586	5S/T-A
39.1274	9.12605	5S/T-A
43.2021	14.8821	5S/T-A
31.3648	13.9205	5S/T-A
53.4179	17.4058	5S/T-A
75.9178	22.518	5S/T-A
11.5795	14.4196	5S/T-A
44.4507	9.11834	5S/T-A
0.273214	27.2987	5S/T-A
33.7425	24.8688	5S/T-A
45.9633	13.7356	5S/T-A
34.9144	7.70985	5S/T-A
21.5331	17.3212	5S/T-A
20.7604	0	5S/T-A
72.2071	19.1881	5S/T-A
18.1227	6.35154	5S/T-A
40.0172	19.9736	5S/T-A
39.1108	9.91825	5S/T-A
45.8757	15.116	5S/T-A
48.2024	19.7013	5S/T-A
34.578	6.41931	5S/T-A
66.2452	11.357	5S/T-A
15.5854	9.25461	5S/T-A
48.1641	17.9059	5S/T-A
14.685	14.5698	5S/T-A
9.34634	6.94383	5S/T-A
49.4284	15.7715	5S/T-A
30.9698	14.9579	5S/T-A
9.5201	6.30787	5S/T-A
