# Supplementary material for: Meru co-ordinates spindle orientation with cell polarity and cell cycle progression
Source: EMBO J. 2025 Apr 1;44(10):2949–75. doi: 10.1038/s44318-025-00420-5 (PMC12084343; doi:10.1038/s44318-025-00420-5)
Supplement: Supplementary file 11 — Source data Fig. 8 [file 44318_2025_420_MOESM11_ESM.zip › Fig8/8C/Numerical Data 5STA.xlsx]

## Sheet: Sheet1
	Cortex Vals	Cortex	Genotype
0	3206.76	Anterior	5S/T-A
1	1390.8	Anterior	5S/T-A
2	3581.53	Anterior	5S/T-A
3	3790.08	Anterior	5S/T-A
4	2505.95	Anterior	5S/T-A
5	2500.43	Anterior	5S/T-A
6	1994.67	Anterior	5S/T-A
7	4217.09	Anterior	5S/T-A
8	1884.34	Anterior	5S/T-A
9	2647.29	Anterior	5S/T-A
10	3914.3	Anterior	5S/T-A
11	2543.24	Anterior	5S/T-A
12	3014.21	Anterior	5S/T-A
13	2130.44	Anterior	5S/T-A
14	2252.42	Anterior	5S/T-A
15	2967.46	Anterior	5S/T-A
16	2117.61	Anterior	5S/T-A
17	3138.19	Anterior	5S/T-A
18	2079.82	Anterior	5S/T-A
19	2531.31	Anterior	5S/T-A
20	2080.31	Anterior	5S/T-A
21	2985.54	Anterior	5S/T-A
22	2159.78	Anterior	5S/T-A
23	3478.8	Anterior	5S/T-A
24	2412.88	Anterior	5S/T-A
25	2403.39	Anterior	5S/T-A
26	2079.62	Anterior	5S/T-A
27	3106.07	Anterior	5S/T-A
28	2341.28	Anterior	5S/T-A
29	3696.03	Anterior	5S/T-A
30	2073.68	Anterior	5S/T-A
31	2742.43	Anterior	5S/T-A
32	2684.93	Anterior	5S/T-A
33	1945.39	Anterior	5S/T-A
34	1610.77	Anterior	5S/T-A
35	2370.53	Anterior	5S/T-A
36	1753.3	Anterior	5S/T-A
37	2123.4	Anterior	5S/T-A
38	3773.01	Anterior	5S/T-A
39	2061.55	Anterior	5S/T-A
40	1156.35	Posterior	5S/T-A
41	1960.81	Posterior	5S/T-A
42	1618.44	Posterior	5S/T-A
43	1437.8	Posterior	5S/T-A
44	1906.67	Posterior	5S/T-A
45	943.595	Posterior	5S/T-A
46	1597.17	Posterior	5S/T-A
47	3453.25	Posterior	5S/T-A
48	2410.98	Posterior	5S/T-A
49	2797.28	Posterior	5S/T-A
50	1612.02	Posterior	5S/T-A
51	2150.98	Posterior	5S/T-A
52	959.704	Posterior	5S/T-A
53	1789.49	Posterior	5S/T-A
54	1203.75	Posterior	5S/T-A
55	1358.76	Posterior	5S/T-A
56	1382.84	Posterior	5S/T-A
57	2452.14	Posterior	5S/T-A
58	1004.67	Posterior	5S/T-A
59	1068.46	Posterior	5S/T-A
60	1693.95	Posterior	5S/T-A
61	2202.84	Posterior	5S/T-A
62	960.742	Posterior	5S/T-A
63	1977.3	Posterior	5S/T-A
64	2131.75	Posterior	5S/T-A
65	2330.62	Posterior	5S/T-A
66	1153.55	Posterior	5S/T-A
67	2803.65	Posterior	5S/T-A
68	2167.58	Posterior	5S/T-A
69	1676.27	Posterior	5S/T-A
70	1012.69	Posterior	5S/T-A
71	2215.25	Posterior	5S/T-A
72	2226.17	Posterior	5S/T-A
73	1252.18	Posterior	5S/T-A
74	953.267	Posterior	5S/T-A
75	1785.5	Posterior	5S/T-A
76	686.182	Posterior	5S/T-A
77	2127.1	Posterior	5S/T-A
78	1528.45	Posterior	5S/T-A
79	2013.46	Posterior	5S/T-A
