# Supplementary material for: Meru co-ordinates spindle orientation with cell polarity and cell cycle progression
Source: EMBO J. 2025 Apr 1;44(10):2949–75. doi: 10.1038/s44318-025-00420-5 (PMC12084343; doi:10.1038/s44318-025-00420-5)
Supplement: Supplementary file 11 — Source data Fig. 8 [file 44318_2025_420_MOESM11_ESM.zip › Fig8/8C/Numerical Data WT.xlsx]

## Sheet: Sheet1
	Cortex Vals	Cortex	Genotype
0	2013.97	Anterior	Wild-type
1	2597.66	Anterior	Wild-type
2	2487.84	Anterior	Wild-type
3	1568.75	Anterior	Wild-type
4	2767.51	Anterior	Wild-type
5	2944.56	Anterior	Wild-type
6	3081.43	Anterior	Wild-type
7	3772.43	Anterior	Wild-type
8	2134.81	Anterior	Wild-type
9	2173.98	Anterior	Wild-type
10	1562.79	Anterior	Wild-type
11	2610.98	Anterior	Wild-type
12	3092.42	Anterior	Wild-type
13	1446.67	Anterior	Wild-type
14	2288.85	Anterior	Wild-type
15	3888.09	Anterior	Wild-type
16	1293.09	Anterior	Wild-type
17	3249.55	Anterior	Wild-type
18	1265	Anterior	Wild-type
19	2493.4	Anterior	Wild-type
20	2534.68	Anterior	Wild-type
21	2155.73	Anterior	Wild-type
22	1642.42	Anterior	Wild-type
23	2298.44	Anterior	Wild-type
24	2300.85	Anterior	Wild-type
25	1899.6	Anterior	Wild-type
26	2408.27	Anterior	Wild-type
27	3954.59	Anterior	Wild-type
28	2312.48	Anterior	Wild-type
29	2142.66	Anterior	Wild-type
30	2810.96	Anterior	Wild-type
31	1908.84	Anterior	Wild-type
32	2636.33	Anterior	Wild-type
33	2919.36	Anterior	Wild-type
34	2382.25	Anterior	Wild-type
35	2987.17	Anterior	Wild-type
36	2732.89	Anterior	Wild-type
37	1740.57	Anterior	Wild-type
38	3024.94	Anterior	Wild-type
39	2430.94	Anterior	Wild-type
40	3311.94	Anterior	Wild-type
41	2550.47	Anterior	Wild-type
42	1261.67	Posterior	Wild-type
43	1630.91	Posterior	Wild-type
44	1968.94	Posterior	Wild-type
45	2103.7	Posterior	Wild-type
46	2510.71	Posterior	Wild-type
47	2393.4	Posterior	Wild-type
48	2601.77	Posterior	Wild-type
49	1685.26	Posterior	Wild-type
50	1930.95	Posterior	Wild-type
51	1573.7	Posterior	Wild-type
52	2167.63	Posterior	Wild-type
53	1480.99	Posterior	Wild-type
54	2188.71	Posterior	Wild-type
55	2049.81	Posterior	Wild-type
56	3156.11	Posterior	Wild-type
57	2698.33	Posterior	Wild-type
58	1677.58	Posterior	Wild-type
59	2906.04	Posterior	Wild-type
60	1641.35	Posterior	Wild-type
61	3773.29	Posterior	Wild-type
62	2317.56	Posterior	Wild-type
63	846.449	Posterior	Wild-type
64	1987	Posterior	Wild-type
65	1442.83	Posterior	Wild-type
66	1470.88	Posterior	Wild-type
67	2388.78	Posterior	Wild-type
68	1968.11	Posterior	Wild-type
69	3726.48	Posterior	Wild-type
70	2373.7	Posterior	Wild-type
71	2628.77	Posterior	Wild-type
72	2534.37	Posterior	Wild-type
73	2873.79	Posterior	Wild-type
74	2421.23	Posterior	Wild-type
75	1991.08	Posterior	Wild-type
76	3341.93	Posterior	Wild-type
77	3185.7	Posterior	Wild-type
78	1902.11	Posterior	Wild-type
79	821.659	Posterior	Wild-type
80	1876.16	Posterior	Wild-type
81	2305.05	Posterior	Wild-type
82	3785.03	Posterior	Wild-type
83	1692.81	Posterior	Wild-type
