# Supplementary material for: Meru co-ordinates spindle orientation with cell polarity and cell cycle progression
Source: EMBO J. 2025 Apr 1;44(10):2949–75. doi: 10.1038/s44318-025-00420-5 (PMC12084343; doi:10.1038/s44318-025-00420-5)
Supplement: Supplementary file 12 — EV Figure Source Data [file 44318_2025_420_MOESM12_ESM.zip]

Archive with 278 entries (246 files):
- Source_data_EV/
- __MACOSX/._Source_data_EV
- Source_data_EV/.DS_Store
- __MACOSX/Source_data_EV/._.DS_Store
- Source_data_EV/EV6/
- __MACOSX/Source_data_EV/._EV6
- Source_data_EV/EV1/
- __MACOSX/Source_data_EV/._EV1
- Source_data_EV/EV Movie 2/
- __MACOSX/Source_data_EV/._EV Movie 2
- Source_data_EV/EV2/
- __MACOSX/Source_data_EV/._EV2
- Source_data_EV/EV5/
- __MACOSX/Source_data_EV/._EV5
- Source_data_EV/EV4/
- __MACOSX/Source_data_EV/._EV4
- Source_data_EV/EV3/
- __MACOSX/Source_data_EV/._EV3
- Source_data_EV/EV Movie 1/
- __MACOSX/Source_data_EV/._EV Movie 1
- Source_data_EV/EV6/.DS_Store
- __MACOSX/Source_data_EV/EV6/._.DS_Store
- Source_data_EV/EV6/6B/
- __MACOSX/Source_data_EV/EV6/._6B
- Source_data_EV/EV6/6C/
- __MACOSX/Source_data_EV/EV6/._6C
- Source_data_EV/EV1/.DS_Store
- __MACOSX/Source_data_EV/EV1/._.DS_Store
- Source_data_EV/EV1/1A/
- __MACOSX/Source_data_EV/EV1/._1A
- Source_data_EV/EV1/1B/
- __MACOSX/Source_data_EV/EV1/._1B
- Source_data_EV/EV1/1C/
- __MACOSX/Source_data_EV/EV1/._1C
- Source_data_EV/EV Movie 2/.DS_Store
- __MACOSX/Source_data_EV/EV Movie 2/._.DS_Store
- Source_data_EV/EV Movie 2/ImageData.tif
- __MACOSX/Source_data_EV/EV Movie 2/._ImageData.tif
- Source_data_EV/EV2/.DS_Store
- __MACOSX/Source_data_EV/EV2/._.DS_Store
- Source_data_EV/EV2/2C/
- __MACOSX/Source_data_EV/EV2/._2C
- Source_data_EV/EV2/2B/
- __MACOSX/Source_data_EV/EV2/._2B
- Source_data_EV/EV5/5I/
- __MACOSX/Source_data_EV/EV5/._5I
- Source_data_EV/EV5/5G/
- __MACOSX/Source_data_EV/EV5/._5G
- Source_data_EV/EV5/5A/
- __MACOSX/Source_data_EV/EV5/._5A
- Source_data_EV/EV5/5F/
- __MACOSX/Source_data_EV/EV5/._5F
- Source_data_EV/EV5/5H/
- __MACOSX/Source_data_EV/EV5/._5H
- Source_data_EV/EV5/.DS_Store
- __MACOSX/Source_data_EV/EV5/._.DS_Store
- Source_data_EV/EV5/5J/
- __MACOSX/Source_data_EV/EV5/._5J
- Source_data_EV/EV5/5C/
- __MACOSX/Source_data_EV/EV5/._5C
- Source_data_EV/EV5/5D/
- __MACOSX/Source_data_EV/EV5/._5D
- Source_data_EV/EV5/5E/
- __MACOSX/Source_data_EV/EV5/._5E
- Source_data_EV/EV5/5B/
- __MACOSX/Source_data_EV/EV5/._5B
- Source_data_EV/EV4/.DS_Store
- __MACOSX/Source_data_EV/EV4/._.DS_Store
- Source_data_EV/EV4/4C/
- __MACOSX/Source_data_EV/EV4/._4C
- Source_data_EV/EV4/4A/
- __MACOSX/Source_data_EV/EV4/._4A
- Source_data_EV/EV3/3B/
- __MACOSX/Source_data_EV/EV3/._3B
- Source_data_EV/EV3/3C/
- __MACOSX/Source_data_EV/EV3/._3C
- Source_data_EV/EV3/3D/
- __MACOSX/Source_data_EV/EV3/._3D
- Source_data_EV/EV3/.DS_Store
- __MACOSX/Source_data_EV/EV3/._.DS_Store
- Source_data_EV/EV3/3A/
- __MACOSX/Source_data_EV/EV3/._3A
- Source_data_EV/EV Movie 1/.DS_Store
- __MACOSX/Source_data_EV/EV Movie 1/._.DS_Store
- Source_data_EV/EV Movie 1/ImageData.tif
- __MACOSX/Source_data_EV/EV Movie 1/._ImageData.tif
- Source_data_EV/EV6/6B/ImageData 0mins.tif
- __MACOSX/Source_data_EV/EV6/6B/._ImageData 0mins.tif
- Source_data_EV/EV6/6B/ImageData -6mins.tif
- __MACOSX/Source_data_EV/EV6/6B/._ImageData -6mins.tif
- Source_data_EV/EV6/6B/ImageData -18mins.tif
- __MACOSX/Source_data_EV/EV6/6B/._ImageData -18mins.tif
- Source_data_EV/EV6/6B/ImageData -24mins.tif
- __MACOSX/Source_data_EV/EV6/6B/._ImageData -24mins.tif
- Source_data_EV/EV6/6B/ImageData -12mins.tif
- __MACOSX/Source_data_EV/EV6/6B/._ImageData -12mins.tif
- Source_data_EV/EV6/6C/ImageData 0mins.tif
- __MACOSX/Source_data_EV/EV6/6C/._ImageData 0mins.tif
- Source_data_EV/EV6/6C/ImageData -6mins.tif
- __MACOSX/Source_data_EV/EV6/6C/._ImageData -6mins.tif
- Source_data_EV/EV6/6C/ImageData -18mins.tif
- __MACOSX/Source_data_EV/EV6/6C/._ImageData -18mins.tif
- Source_data_EV/EV6/6C/ImageData -24mins.tif
- __MACOSX/Source_data_EV/EV6/6C/._ImageData -24mins.tif
- Source_data_EV/EV6/6C/ImageData -12mins.tif
- __MACOSX/Source_data_EV/EV6/6C/._ImageData -12mins.tif
- Source_data_EV/EV1/1A/ImageData Meru -6mins.tif
- __MACOSX/Source_data_EV/EV1/1A/._ImageData Meru -6mins.tif
- Source_data_EV/EV1/1A/ImageData Meru 0mins.tif
- __MACOSX/Source_data_EV/EV1/1A/._ImageData Meru 0mins.tif
- Source_data_EV/EV1/1A/ImageData Ecad 0mins.tif
- __MACOSX/Source_data_EV/EV1/1A/._ImageData Ecad 0mins.tif
- Source_data_EV/EV1/1A/ImageData Meru -18mins.tif
- __MACOSX/Source_data_EV/EV1/1A/._ImageData Meru -18mins.tif
- Source_data_EV/EV1/1A/ImageData Ecad -12mins.tif
- __MACOSX/Source_data_EV/EV1/1A/._ImageData Ecad -12mins.tif
- Source_data_EV/EV1/1A/ImageData Ecad -24mins.tif
- __MACOSX/Source_data_EV/EV1/1A/._ImageData Ecad -24mins.tif
- Source_data_EV/EV1/1A/ImageData Meru -24mins.tif
- __MACOSX/Source_data_EV/EV1/1A/._ImageData Meru -24mins.tif
- Source_data_EV/EV1/1A/ImageData Meru -12mins.tif
- __MACOSX/Source_data_EV/EV1/1A/._ImageData Meru -12mins.tif
- Source_data_EV/EV1/1A/ImageData Ecad -18mins.tif
- __MACOSX/Source_data_EV/EV1/1A/._ImageData Ecad -18mins.tif
- Source_data_EV/EV1/1A/ImageData Ecad -6mins.tif
- __MACOSX/Source_data_EV/EV1/1A/._ImageData Ecad -6mins.tif
- Source_data_EV/EV1/1B/ImageData Mud -12mins.tif
- __MACOSX/Source_data_EV/EV1/1B/._ImageData Mud -12mins.tif
- Source_data_EV/EV1/1B/ImageData Meru -6mins.tif
- __MACOSX/Source_data_EV/EV1/1B/._ImageData Meru -6mins.tif
- Source_data_EV/EV1/1B/ImageData Meru 0mins.tif
- __MACOSX/Source_data_EV/EV1/1B/._ImageData Meru 0mins.tif
- Source_data_EV/EV1/1B/ImageData Mud 0mins.tif
- __MACOSX/Source_data_EV/EV1/1B/._ImageData Mud 0mins.tif
- Source_data_EV/EV1/1B/ImageData Meru -12mins.tif
- __MACOSX/Source_data_EV/EV1/1B/._ImageData Meru -12mins.tif
- Source_data_EV/EV1/1B/ImageData Mud -6 mins.tif
- __MACOSX/Source_data_EV/EV1/1B/._ImageData Mud -6 mins.tif
- Source_data_EV/EV1/1C/NumericalData Mud 0mins.csv
- __MACOSX/Source_data_EV/EV1/1C/._NumericalData Mud 0mins.csv
- Source_data_EV/EV1/1C/NumericalData Mud -12mins.csv
- __MACOSX/Source_data_EV/EV1/1C/._NumericalData Mud -12mins.csv
- Source_data_EV/EV1/1C/NumericalData Meru -6mins.csv
- __MACOSX/Source_data_EV/EV1/1C/._NumericalData Meru -6mins.csv
- Source_data_EV/EV1/1C/NumericalData Meru 0mins.csv
- __MACOSX/Source_data_EV/EV1/1C/._NumericalData Meru 0mins.csv
- Source_data_EV/EV1/1C/NumericalData Mud -6mins.csv
- __MACOSX/Source_data_EV/EV1/1C/._NumericalData Mud -6mins.csv
- Source_data_EV/EV1/1C/NumericalData Meru -12mins.csv
- __MACOSX/Source_data_EV/EV1/1C/._NumericalData Meru -12mins.csv
- Source_data_EV/EV2/2C/EV2C.pdf
- __MACOSX/Source_data_EV/EV2/2C/._EV2C.pdf
- Source_data_EV/EV2/2B/EV2B.pdf
- __MACOSX/Source_data_EV/EV2/2B/._EV2B.pdf
- Source_data_EV/EV5/5I/ImageData Meru.tif
- __MACOSX/Source_data_EV/EV5/5I/._ImageData Meru.tif
- Source_data_EV/EV5/5I/ImageData Mud.tif
- __MACOSX/Source_data_EV/EV5/5I/._ImageData Mud.tif
- Source_data_EV/EV5/5G/NumericalData MeruWT.xlsx
- __MACOSX/Source_data_EV/EV5/5G/._NumericalData MeruWT.xlsx
- Source_data_EV/EV5/5G/NumericalData Meru5STA.xlsx
- __MACOSX/Source_data_EV/EV5/5G/._NumericalData Meru5STA.xlsx
- Source_data_EV/EV5/5A/ImageData Meru.tif
- __MACOSX/Source_data_EV/EV5/5A/._ImageData Meru.tif
- Source_data_EV/EV5/5A/ImageData Mud.tif
- __MACOSX/Source_data_EV/EV5/5A/._ImageData Mud.tif
- Source_data_EV/EV5/5F/ImageData Meru.tif
- __MACOSX/Source_data_EV/EV5/5F/._ImageData Meru.tif
- Source_data_EV/EV5/5F/ImageData Mud.tif
- __MACOSX/Source_data_EV/EV5/5F/._ImageData Mud.tif
- Source_data_EV/EV5/5H/ImageData Meru.tif
- __MACOSX/Source_data_EV/EV5/5H/._ImageData Meru.tif
- Source_data_EV/EV5/5H/ImageData Mud.tif
- __MACOSX/Source_data_EV/EV5/5H/._ImageData Mud.tif
- Source_data_EV/EV5/5J/NumericalData MeruWT.xlsx
- __MACOSX/Source_data_EV/EV5/5J/._NumericalData MeruWT.xlsx
- Source_data_EV/EV5/5J/NumericalData Meru5STA.xlsx
- __MACOSX/Source_data_EV/EV5/5J/._NumericalData Meru5STA.xlsx
- Source_data_EV/EV5/5C/NumericalData Meru5STA.csv
- __MACOSX/Source_data_EV/EV5/5C/._NumericalData Meru5STA.csv
- Source_data_EV/EV5/5C/NumericalData MeruWT.csv
- __MACOSX/Source_data_EV/EV5/5C/._NumericalData MeruWT.csv
- Source_data_EV/EV5/5D/NumericalData MeruWT.xlsx
- __MACOSX/Source_data_EV/EV5/5D/._NumericalData MeruWT.xlsx
- Source_data_EV/EV5/5D/NumericalData Meru5STA.xlsx
- __MACOSX/Source_data_EV/EV5/5D/._NumericalData Meru5STA.xlsx
- Source_data_EV/EV5/5E/ImageData Meru.tif
- __MACOSX/Source_data_EV/EV5/5E/._ImageData Meru.tif
- Source_data_EV/EV5/5E/ImageData Mud.tif
- __MACOSX/Source_data_EV/EV5/5E/._ImageData Mud.tif
- Source_data_EV/EV5/5B/ImageData Meru.tif
- __MACOSX/Source_data_EV/EV5/5B/._ImageData Meru.tif
- Source_data_EV/EV5/5B/ImageData Mud.tif
- __MACOSX/Source_data_EV/EV5/5B/._ImageData Mud.tif
- Source_data_EV/EV4/4C/EV4C.pdf
- __MACOSX/Source_data_EV/EV4/4C/._EV4C.pdf
- Source_data_EV/EV4/4A/EV4A.pdf
- __MACOSX/Source_data_EV/EV4/4A/._EV4A.pdf
- Source_data_EV/EV3/3B/ImageData Meru -6mins.tif
- __MACOSX/Source_data_EV/EV3/3B/._ImageData Meru -6mins.tif
- Source_data_EV/EV3/3B/ImageData Meru 0mins.tif
- __MACOSX/Source_data_EV/EV3/3B/._ImageData Meru 0mins.tif
- Source_data_EV/EV3/3B/ImageData Meru +6mins.tif
- __MACOSX/Source_data_EV/EV3/3B/._ImageData Meru +6mins.tif
- Source_data_EV/EV3/3B/ImageData Ecad 0mins.tif
- __MACOSX/Source_data_EV/EV3/3B/._ImageData Ecad 0mins.tif
- Source_data_EV/EV3/3B/ImageData Meru -18mins.tif
- __MACOSX/Source_data_EV/EV3/3B/._ImageData Meru -18mins.tif
- Source_data_EV/EV3/3B/ImageData Ecad +6mins.tif
- __MACOSX/Source_data_EV/EV3/3B/._ImageData Ecad +6mins.tif
- Source_data_EV/EV3/3B/ImageData Ecad -12mins.tif
- __MACOSX/Source_data_EV/EV3/3B/._ImageData Ecad -12mins.tif
- Source_data_EV/EV3/3B/ImageData Meru -12mins.tif
- __MACOSX/Source_data_EV/EV3/3B/._ImageData Meru -12mins.tif
- Source_data_EV/EV3/3B/ImageData Ecad -18mins.tif
- __MACOSX/Source_data_EV/EV3/3B/._ImageData Ecad -18mins.tif
- Source_data_EV/EV3/3B/ImageData Ecad -6mins.tif
- __MACOSX/Source_data_EV/EV3/3B/._ImageData Ecad -6mins.tif
- Source_data_EV/EV3/3C/ImageData Dlg -12mins.tif
- __MACOSX/Source_data_EV/EV3/3C/._ImageData Dlg -12mins.tif
- Source_data_EV/EV3/3C/ImageData Meru -6mins.tif
- __MACOSX/Source_data_EV/EV3/3C/._ImageData Meru -6mins.tif
- Source_data_EV/EV3/3C/ImageData Dlg -6mins.tif
- __MACOSX/Source_data_EV/EV3/3C/._ImageData Dlg -6mins.tif
- Source_data_EV/EV3/3C/ImageData Meru 0mins.tif
- __MACOSX/Source_data_EV/EV3/3C/._ImageData Meru 0mins.tif
- Source_data_EV/EV3/3C/ImageData Dlg -18mins.tif
- __MACOSX/Source_data_EV/EV3/3C/._ImageData Dlg -18mins.tif
- Source_data_EV/EV3/3C/ImageData Meru +6mins.tif
- __MACOSX/Source_data_EV/EV3/3C/._ImageData Meru +6mins.tif
- Source_data_EV/EV3/3C/ImageData Dlg +6mins.tif
- __MACOSX/Source_data_EV/EV3/3C/._ImageData Dlg +6mins.tif
- Source_data_EV/EV3/3C/ImageData Dlg 0mins.tif
- __MACOSX/Source_data_EV/EV3/3C/._ImageData Dlg 0mins.tif
- Source_data_EV/EV3/3C/ImageData Meru -18mins.tif
- __MACOSX/Source_data_EV/EV3/3C/._ImageData Meru -18mins.tif
- Source_data_EV/EV3/3C/ImageData Meru -12mins.tif
- __MACOSX/Source_data_EV/EV3/3C/._ImageData Meru -12mins.tif
- Source_data_EV/EV3/3D/ImageData Meru -6mins.tif
- __MACOSX/Source_data_EV/EV3/3D/._ImageData Meru -6mins.tif
- Source_data_EV/EV3/3D/ImageData Meru 0mins.tif
- __MACOSX/Source_data_EV/EV3/3D/._ImageData Meru 0mins.tif
- Source_data_EV/EV3/3D/ImageData CycA -6mins.tif
- __MACOSX/Source_data_EV/EV3/3D/._ImageData CycA -6mins.tif
- Source_data_EV/EV3/3D/ImageData CycA +6mins.tif
- __MACOSX/Source_data_EV/EV3/3D/._ImageData CycA +6mins.tif
- Source_data_EV/EV3/3D/ImageData Meru +6mins.tif
- __MACOSX/Source_data_EV/EV3/3D/._ImageData Meru +6mins.tif
- Source_data_EV/EV3/3D/ImageData CycA -18mins.tif
- __MACOSX/Source_data_EV/EV3/3D/._ImageData CycA -18mins.tif
- Source_data_EV/EV3/3D/ImageData Meru -18mins.tif
- __MACOSX/Source_data_EV/EV3/3D/._ImageData Meru -18mins.tif
- Source_data_EV/EV3/3D/ImageData CycA 0mins.tif
- __MACOSX/Source_data_EV/EV3/3D/._ImageData CycA 0mins.tif
- Source_data_EV/EV3/3D/ImageData CycA -12mins.tif
- __MACOSX/Source_data_EV/EV3/3D/._ImageData CycA -12mins.tif
- Source_data_EV/EV3/3D/ImageData Meru -12mins.tif
- __MACOSX/Source_data_EV/EV3/3D/._ImageData Meru -12mins.tif
- Source_data_EV/EV3/3A/ImageData nls -6mins.tif
- __MACOSX/Source_data_EV/EV3/3A/._ImageData nls -6mins.tif
- Source_data_EV/EV3/3A/ImageData Meru -6mins.tif
- __MACOSX/Source_data_EV/EV3/3A/._ImageData Meru -6mins.tif
- Source_data_EV/EV3/3A/ImageData Meru 0mins.tif
- __MACOSX/Source_data_EV/EV3/3A/._ImageData Meru 0mins.tif
- Source_data_EV/EV3/3A/ImageData nls +6mins.tif
- __MACOSX/Source_data_EV/EV3/3A/._ImageData nls +6mins.tif
- Source_data_EV/EV3/3A/ImageData Meru +6mins.tif
- __MACOSX/Source_data_EV/EV3/3A/._ImageData Meru +6mins.tif
- Source_data_EV/EV3/3A/ImageData Meru -18mins.tif
- __MACOSX/Source_data_EV/EV3/3A/._ImageData Meru -18mins.tif
- Source_data_EV/EV3/3A/ImageData nls 0mins.tif
- __MACOSX/Source_data_EV/EV3/3A/._ImageData nls 0mins.tif
- Source_data_EV/EV3/3A/ImageData nls -12mins.tif
- __MACOSX/Source_data_EV/EV3/3A/._ImageData nls -12mins.tif
- Source_data_EV/EV3/3A/ImageData Meru -12mins.tif
- __MACOSX/Source_data_EV/EV3/3A/._ImageData Meru -12mins.tif
- Source_data_EV/EV3/3A/ImageData nls -18mins.tif
- __MACOSX/Source_data_EV/EV3/3A/._ImageData nls -18mins.tif
