# Supplementary material for: Meru co-ordinates spindle orientation with cell polarity and cell cycle progression
Source: EMBO J. 2025 Apr 1;44(10):2949–75. doi: 10.1038/s44318-025-00420-5 (PMC12084343; doi:10.1038/s44318-025-00420-5)
Supplement: Supplementary file 12 — EV Figure Source Data [file 44318_2025_420_MOESM12_ESM.zip › Source_data_EV/EV1/1C/NumericalData Mud 0mins.csv]

Distance_(microns)	Gray_Value
0.0000	25.4218
0.1100	23.3292
0.2200	21.9898
0.3300	25.6087
0.4400	30.6912
0.5500	32.0964
0.6600	29.7101
0.7700	27.4639
0.8800	29.2813
0.9900	32.3055
1.1000	33.3390
1.2100	32.5142
1.3200	30.7386
1.4300	31.8620
1.5400	35.7232
1.6500	39.4022
1.7600	36.8221
1.8700	35.2324
1.9800	35.1663
2.0900	36.7974
2.2000	35.1657
2.3100	32.3697
2.4200	32.1668
2.5300	36.0685
2.6400	37.5650
2.7500	31.7982
2.8600	28.1722
2.9700	27.1258
3.0800	29.7103
3.1900	31.7442
3.3000	30.1045
3.4100	29.6938
3.5200	32.3679
3.6300	34.0336
3.7400	33.4807
3.8500	35.1601
3.9600	39.3671
4.0700	42.4647
4.1800	43.9348
4.2900	43.3069
4.4000	45.1185
4.5100	46.2985
4.6200	41.0518
4.7300	38.6617
4.8400	45.9912
4.9500	51.3065
5.0600	49.9396
5.1700	45.7131
5.2800	41.7794
5.3900	38.5845
5.5000	37.1487
5.6100	37.8517
5.7200	37.3958
5.8300	34.8413
5.9400	33.9527
6.0500	33.1366
6.1600	34.9503
6.2700	41.3698
6.3800	46.5240
6.4900	43.8019
6.6000	42.9537
6.7100	43.5622
6.8200	42.9829
6.9300	39.0757
7.0400	33.1287
7.1500	29.7284
7.2600	31.9950
7.3700	35.9710
7.4800	35.6114
7.5900	34.4004
7.7000	35.3503
7.8100	35.7092
7.9200	32.0062
8.0300	28.4092
8.1400	28.0591
8.2500	29.8110
8.3600	30.4041
8.4700	31.8273
8.5800	33.3495
8.6900	32.3267
8.8000	28.7062
8.9100	26.6704
9.0200	28.2282
9.1300	31.4514
9.2400	34.4606
9.3500	35.9979
9.4600	35.0848
9.5700	30.4686
9.6800	25.9606
9.7900	26.9666
9.9000	33.4873
10.0100	37.2457
10.1200	34.7803
10.2300	29.6000
10.3400	25.7846
10.4500	26.2114
10.5600	30.2707
10.6700	34.5209
10.7800	36.1670
10.8900	33.9692
11.0000	28.9647
11.1100	23.6492
11.2200	24.4735
11.3300	31.1941
11.4400	36.6996
11.5500	38.9726
11.6600	39.8665
11.7700	39.7356
11.8800	39.8145
11.9900	41.5098
12.1000	42.3695
12.2100	39.6719
12.3200	34.2091
12.4300	27.1735
12.5400	22.9465
12.6500	22.0631
12.7600	22.8321
12.8700	25.5958
12.9800	28.1120
13.0900	31.3610
13.2000	36.0913
13.3100	34.7847
13.4200	26.6494
13.5300	23.3951
13.6400	24.8754
13.7500	27.9028
13.8600	31.5014
13.9700	35.3029
14.0800	35.7619
14.1900	34.8613
14.3000	36.7036
14.4100	37.1350
14.5200	33.7414
14.6300	32.6522
14.7400	33.0688
14.8500	35.5138
14.9600	38.1550
15.0700	39.4231
15.1800	39.5202
15.2900	38.1328
15.4000	34.4770
15.5100	30.6081
15.6200	30.8952
15.7300	28.8378
15.8400	23.9615
15.9500	21.6610
16.0600	21.1763
16.1700	22.5762
16.2800	30.4278
16.3900	35.9843
