# Supplementary material for: Meru co-ordinates spindle orientation with cell polarity and cell cycle progression
Source: EMBO J. 2025 Apr 1;44(10):2949–75. doi: 10.1038/s44318-025-00420-5 (PMC12084343; doi:10.1038/s44318-025-00420-5)
Supplement: Supplementary file 12 — EV Figure Source Data [file 44318_2025_420_MOESM12_ESM.zip › Source_data_EV/EV1/1C/NumericalData Mud -12mins.csv]

Distance_(microns)	Gray_Value
0.0000	46.0335
0.1100	45.6727
0.2200	52.2853
0.3300	60.2485
0.4400	67.9318
0.5500	66.7663
0.6600	60.7972
0.7700	62.0948
0.8800	75.4949
0.9900	85.2103
1.1000	83.8674
1.2100	79.0876
1.3200	82.5411
1.4300	87.6139
1.5400	86.5955
1.6500	84.4726
1.7600	81.7007
1.8700	81.0534
1.9800	74.9326
2.0900	62.5589
2.2000	57.3556
2.3100	63.1695
2.4200	73.5803
2.5300	82.9068
2.6400	82.1653
2.7500	72.2197
2.8600	60.8654
2.9700	49.4375
3.0800	46.1886
3.1900	53.1518
3.3000	70.8678
3.4100	86.8385
3.5200	94.5695
3.6300	91.3295
3.7400	80.3256
3.8500	67.9157
3.9600	65.7058
4.0700	73.4875
4.1800	84.1075
4.2900	85.7835
4.4000	76.1911
4.5100	63.7714
4.6200	57.0342
4.7300	46.9048
4.8400	38.8528
4.9500	39.0136
5.0600	43.4165
5.1700	42.3129
5.2800	37.6004
5.3900	35.5781
5.5000	41.3020
5.6100	49.9541
5.7200	66.9146
5.8300	88.8973
5.9400	100.0251
6.0500	104.8053
6.1600	101.0355
6.2700	86.6192
6.3800	74.5258
6.4900	74.2939
6.6000	73.7577
6.7100	68.1685
6.8200	62.6073
6.9300	65.2310
7.0400	65.2375
7.1500	63.8503
7.2600	60.8508
7.3700	57.8313
7.4800	53.2903
7.5900	49.3085
7.7000	44.6334
7.8100	42.4754
7.9200	44.8039
8.0300	46.7192
8.1400	45.3860
8.2500	41.0138
8.3600	37.9623
8.4700	39.9306
8.5800	47.4137
8.6900	55.1009
8.8000	57.4912
8.9100	61.2019
9.0200	68.6219
9.1300	76.0943
9.2400	89.7612
9.3500	100.9807
9.4600	108.8291
9.5700	108.3201
9.6800	101.7145
9.7900	99.4122
9.9000	97.4902
10.0100	107.4337
10.1200	112.9084
10.2300	112.4027
10.3400	101.7293
10.4500	88.8924
10.5600	79.0756
10.6700	75.1692
10.7800	73.1843
10.8900	77.0362
11.0000	79.9441
11.1100	75.2634
11.2200	72.4817
11.3300	74.5480
11.4400	71.9410
11.5500	69.2786
11.6600	70.7544
11.7700	76.1535
11.8800	85.5334
11.9900	92.2549
12.1000	87.5467
12.2100	74.7772
12.3200	65.9845
12.4300	64.7526
12.5400	61.0754
