# Supplementary material for: Meru co-ordinates spindle orientation with cell polarity and cell cycle progression
Source: EMBO J. 2025 Apr 1;44(10):2949–75. doi: 10.1038/s44318-025-00420-5 (PMC12084343; doi:10.1038/s44318-025-00420-5)
Supplement: Supplementary file 12 — EV Figure Source Data [file 44318_2025_420_MOESM12_ESM.zip › Source_data_EV/EV1/1C/NumericalData Meru -6mins.csv]

Distance_(microns)	Gray_Value
0.0000	39.9679
0.1100	33.9169
0.2200	31.4598
0.3300	35.9888
0.4400	39.8076
0.5500	38.7008
0.6600	36.5903
0.7700	36.3641
0.8800	34.0275
0.9900	32.6185
1.1000	37.1048
1.2100	45.8872
1.3200	47.7292
1.4300	42.8671
1.5400	37.1002
1.6500	36.5755
1.7600	40.9396
1.8700	40.1188
1.9800	33.8637
2.0900	32.0104
2.2000	36.7000
2.3100	41.6350
2.4200	41.1985
2.5300	38.3835
2.6400	37.0040
2.7500	37.5161
2.8600	35.7238
2.9700	31.2358
3.0800	29.7910
3.1900	32.0805
3.3000	34.5333
3.4100	32.4171
3.5200	29.5393
3.6300	27.3491
3.7400	26.8127
3.8500	30.7104
3.9600	39.0610
4.0700	47.3377
4.1800	51.7147
4.2900	52.9332
4.4000	49.4067
4.5100	44.4132
4.6200	39.6548
4.7300	38.1541
4.8400	41.7769
4.9500	45.9177
5.0600	46.5055
5.1700	50.5280
5.2800	56.3672
5.3900	52.1281
5.5000	43.9833
5.6100	40.7307
5.7200	42.7167
5.8300	41.9988
5.9400	39.3677
6.0500	37.6579
6.1600	39.7888
6.2700	41.4532
6.3800	40.4412
6.4900	36.2217
6.6000	32.3118
6.7100	32.0709
6.8200	32.7954
6.9300	36.1800
7.0400	43.7177
7.1500	48.4931
7.2600	46.1488
7.3700	41.5019
7.4800	37.6835
7.5900	37.7214
7.7000	41.5962
7.8100	43.0625
7.9200	41.5764
8.0300	41.4602
8.1400	45.1199
8.2500	43.4200
8.3600	39.4171
8.4700	38.6939
8.5800	44.6684
8.6900	54.3148
8.8000	62.8597
8.9100	62.5557
9.0200	55.6997
9.1300	50.7186
9.2400	53.9595
9.3500	63.6042
9.4600	67.4102
9.5700	57.2799
9.6800	45.8473
9.7900	45.2042
9.9000	48.4979
10.0100	51.3688
10.1200	46.1581
10.2300	39.1063
10.3400	36.1169
10.4500	37.8077
10.5600	42.3278
10.6700	44.4495
10.7800	43.2288
10.8900	40.6864
11.0000	38.4163
11.1100	38.9993
11.2200	42.5591
11.3300	44.5325
11.4400	45.7148
11.5500	47.0402
11.6600	50.9563
11.7700	52.2454
11.8800	51.1914
11.9900	49.9537
12.1000	51.3086
12.2100	53.9087
12.3200	55.6890
12.4300	51.8987
12.5400	53.1316
12.6500	61.2646
12.7600	69.1331
12.8700	67.6150
12.9800	64.5855
13.0900	66.5136
13.2000	76.8708
13.3100	84.8428
13.4200	79.7658
13.5300	65.3534
13.6400	52.3638
13.7500	48.3308
13.8600	50.4979
13.9700	61.7452
