# Supplementary material for: Meru co-ordinates spindle orientation with cell polarity and cell cycle progression
Source: EMBO J. 2025 Apr 1;44(10):2949–75. doi: 10.1038/s44318-025-00420-5 (PMC12084343; doi:10.1038/s44318-025-00420-5)
Supplement: Supplementary file 12 — EV Figure Source Data [file 44318_2025_420_MOESM12_ESM.zip › Source_data_EV/EV1/1C/NumericalData Meru 0mins.csv]

Distance_(microns)	Gray_Value
0.0000	40.1088
0.1100	36.3521
0.2200	38.6742
0.3300	39.1388
0.4400	37.6384
0.5500	36.7793
0.6600	37.1394
0.7700	37.3803
0.8800	36.8555
0.9900	34.7042
1.1000	33.9845
1.2100	38.3952
1.3200	43.6543
1.4300	47.1036
1.5400	48.2907
1.6500	45.9442
1.7600	40.7299
1.8700	41.6828
1.9800	43.8221
2.0900	44.7128
2.2000	46.6959
2.3100	46.7270
2.4200	45.0003
2.5300	43.1700
2.6400	41.3262
2.7500	36.8243
2.8600	29.9787
2.9700	30.7906
3.0800	37.2405
3.1900	37.2034
3.3000	30.8062
3.4100	25.2682
3.5200	24.3310
3.6300	26.8222
3.7400	28.2604
3.8500	30.2850
3.9600	32.2408
4.0700	32.8765
4.1800	37.3311
4.2900	44.5281
4.4000	49.2640
4.5100	44.6889
4.6200	36.5632
4.7300	32.1692
4.8400	32.6161
4.9500	34.8165
5.0600	33.5374
5.1700	30.7770
5.2800	34.0453
5.3900	40.5660
5.5000	45.0455
5.6100	49.7013
5.7200	53.2428
5.8300	51.3729
5.9400	49.6955
6.0500	46.3927
6.1600	43.4885
6.2700	45.0498
6.3800	49.5145
6.4900	47.9014
6.6000	43.9244
6.7100	41.6030
6.8200	38.4370
6.9300	32.1468
7.0400	30.8433
7.1500	36.3713
7.2600	36.4379
7.3700	31.8458
7.4800	32.8121
7.5900	40.1091
7.7000	42.4084
7.8100	38.3747
7.9200	34.3450
8.0300	31.1354
8.1400	26.7704
8.2500	26.5076
8.3600	26.2001
8.4700	26.2825
8.5800	26.7060
8.6900	28.4669
8.8000	31.5811
8.9100	35.0043
9.0200	35.2961
9.1300	35.5340
9.2400	37.7499
9.3500	40.1030
9.4600	40.5103
9.5700	37.6412
9.6800	32.0653
9.7900	28.0419
9.9000	28.5599
10.0100	31.0228
10.1200	31.7001
10.2300	30.5806
10.3400	28.2757
10.4500	23.8258
10.5600	23.1472
10.6700	27.3456
10.7800	29.7928
10.8900	31.6289
11.0000	33.6463
11.1100	31.8365
11.2200	29.7830
11.3300	30.5624
11.4400	29.4679
11.5500	28.9236
11.6600	32.4479
11.7700	35.9142
11.8800	39.7551
11.9900	41.8298
12.1000	40.7486
12.2100	39.7125
12.3200	43.1672
12.4300	47.4891
12.5400	45.3961
12.6500	39.6529
12.7600	38.2926
12.8700	39.6698
12.9800	44.3579
13.0900	51.7028
13.2000	55.6332
13.3100	50.8149
13.4200	45.0297
13.5300	42.9264
13.6400	38.8741
13.7500	36.0431
13.8600	36.1723
13.9700	37.1789
14.0800	36.6170
14.1900	38.4808
14.3000	39.6757
14.4100	38.3316
14.5200	34.7097
14.6300	34.8122
14.7400	34.8269
14.8500	37.6598
14.9600	41.6212
15.0700	46.0531
15.1800	50.6140
15.2900	55.2496
15.4000	61.9437
15.5100	65.2801
15.6200	62.4464
15.7300	57.7166
15.8400	54.9349
15.9500	54.7125
16.0600	53.6392
16.1700	52.3652
16.2800	57.9026
16.3900	60.4654
