# Supplementary material for: Meru co-ordinates spindle orientation with cell polarity and cell cycle progression
Source: EMBO J. 2025 Apr 1;44(10):2949–75. doi: 10.1038/s44318-025-00420-5 (PMC12084343; doi:10.1038/s44318-025-00420-5)
Supplement: Supplementary file 12 — EV Figure Source Data [file 44318_2025_420_MOESM12_ESM.zip › Source_data_EV/EV1/1C/NumericalData Mud -6mins.csv]

Distance_(microns)	Gray_Value
0.0000	22.2902
0.1100	24.1700
0.2200	26.8500
0.3300	31.2812
0.4400	35.9907
0.5500	37.7862
0.6600	37.0265
0.7700	36.1901
0.8800	33.4309
0.9900	27.1483
1.1000	26.8158
1.2100	29.6580
1.3200	34.8674
1.4300	40.1672
1.5400	39.0644
1.6500	34.3456
1.7600	32.3348
1.8700	31.3026
1.9800	28.2456
2.0900	25.0067
2.2000	23.4844
2.3100	26.3151
2.4200	30.2889
2.5300	31.5104
2.6400	32.8014
2.7500	37.1301
2.8600	37.2786
2.9700	31.3835
3.0800	27.6410
3.1900	28.0628
3.3000	29.6676
3.4100	30.8136
3.5200	29.5778
3.6300	27.2146
3.7400	26.1416
3.8500	24.4535
3.9600	23.0696
4.0700	22.6012
4.1800	23.4652
4.2900	25.8750
4.4000	30.4816
4.5100	37.6597
4.6200	41.6932
4.7300	40.9367
4.8400	39.7834
4.9500	37.8146
5.0600	36.6122
5.1700	39.7780
5.2800	44.5937
5.3900	48.6173
5.5000	48.5414
5.6100	43.1969
5.7200	38.7575
5.8300	36.4541
5.9400	34.6131
6.0500	32.6489
6.1600	33.6979
6.2700	35.1403
6.3800	35.1532
6.4900	33.8435
6.6000	32.1842
6.7100	32.3011
6.8200	35.2411
6.9300	39.5111
7.0400	43.6041
7.1500	43.0126
7.2600	39.5456
7.3700	35.8612
7.4800	34.4575
7.5900	34.9314
7.7000	33.4715
7.8100	28.9693
7.9200	26.3638
8.0300	29.0556
8.1400	34.5866
8.2500	35.0142
8.3600	33.2373
8.4700	31.3085
8.5800	31.3763
8.6900	33.1527
8.8000	36.0854
8.9100	38.5638
9.0200	36.2936
9.1300	30.0561
9.2400	23.6575
9.3500	21.1896
9.4600	23.0030
9.5700	29.9936
9.6800	38.2108
9.7900	41.8802
9.9000	40.3316
10.0100	34.1404
10.1200	27.1066
10.2300	26.4850
10.3400	26.9559
10.4500	27.0828
10.5600	29.4159
10.6700	34.4559
10.7800	37.4627
10.8900	35.5400
11.0000	32.2733
11.1100	30.8145
11.2200	31.2064
11.3300	32.7777
11.4400	38.9859
11.5500	46.9693
11.6600	52.4140
11.7700	52.0272
11.8800	45.9962
11.9900	41.6752
12.1000	46.2878
12.2100	60.3665
12.3200	63.0401
12.4300	59.8953
12.5400	54.2046
12.6500	53.1230
12.7600	51.8882
12.8700	52.2416
12.9800	58.5446
13.0900	68.7153
13.2000	75.3250
13.3100	75.5712
13.4200	69.6391
13.5300	58.7118
13.6400	52.7954
13.7500	51.2613
13.8600	47.3770
13.9700	46.0059
