# Supplementary material for: Meru co-ordinates spindle orientation with cell polarity and cell cycle progression
Source: EMBO J. 2025 Apr 1;44(10):2949–75. doi: 10.1038/s44318-025-00420-5 (PMC12084343; doi:10.1038/s44318-025-00420-5)
Supplement: Supplementary file 12 — EV Figure Source Data [file 44318_2025_420_MOESM12_ESM.zip › Source_data_EV/EV1/1C/NumericalData Meru -12mins.csv]

Distance_(microns)	Gray_Value
0.0000	55.8517
0.1100	56.3999
0.2200	64.5334
0.3300	70.8689
0.4400	70.4113
0.5500	67.0500
0.6600	65.0866
0.7700	67.4337
0.8800	76.2956
0.9900	91.8037
1.1000	104.1599
1.2100	103.6208
1.3200	100.5484
1.4300	88.4943
1.5400	69.3984
1.6500	55.1754
1.7600	49.4182
1.8700	48.4127
1.9800	48.1185
2.0900	50.8453
2.2000	53.8916
2.3100	48.9064
2.4200	44.7705
2.5300	46.2289
2.6400	49.0138
2.7500	55.6578
2.8600	68.4132
2.9700	85.4730
3.0800	95.7686
3.1900	100.9816
3.3000	107.8237
3.4100	108.8057
3.5200	100.8214
3.6300	90.6350
3.7400	82.7130
3.8500	74.1067
3.9600	71.3473
4.0700	82.3509
4.1800	98.5817
4.2900	108.2720
4.4000	109.7896
4.5100	104.3304
4.6200	91.1346
4.7300	78.8151
4.8400	68.8965
4.9500	57.0772
5.0600	50.4890
5.1700	50.1287
5.2800	49.5755
5.3900	48.6154
5.5000	48.7623
5.6100	47.1108
5.7200	48.2769
5.8300	51.6051
5.9400	53.2016
6.0500	62.9019
6.1600	76.6698
6.2700	84.3317
6.3800	86.8034
6.4900	87.5716
6.6000	83.9551
6.7100	78.4869
6.8200	68.3355
6.9300	59.1220
7.0400	55.4954
7.1500	56.9972
7.2600	58.5130
7.3700	59.7102
7.4800	58.4669
7.5900	56.6021
7.7000	51.8837
7.8100	48.8022
7.9200	51.0969
8.0300	60.3934
8.1400	65.2104
8.2500	64.8975
8.3600	61.9847
8.4700	59.6786
8.5800	58.7644
8.6900	60.2359
8.8000	63.5151
8.9100	68.0525
9.0200	72.4626
9.1300	80.5326
9.2400	93.2782
9.3500	101.0435
9.4600	99.4303
9.5700	89.7793
9.6800	79.0612
9.7900	66.2350
9.9000	57.3928
10.0100	66.3648
10.1200	81.5723
10.2300	98.2980
10.3400	101.4783
10.4500	97.4308
10.5600	85.6178
10.6700	74.0375
10.7800	70.1892
10.8900	80.6084
11.0000	96.0617
11.1100	106.0866
11.2200	104.9960
11.3300	92.1589
11.4400	76.1056
11.5500	69.0942
11.6600	63.9267
11.7700	56.9362
11.8800	55.3684
11.9900	61.5653
12.1000	67.2974
12.2100	72.2264
12.3200	79.3339
12.4300	86.7560
12.5400	85.0491
