# Supplementary material for: Meru co-ordinates spindle orientation with cell polarity and cell cycle progression
Source: EMBO J. 2025 Apr 1;44(10):2949–75. doi: 10.1038/s44318-025-00420-5 (PMC12084343; doi:10.1038/s44318-025-00420-5)
Supplement: Supplementary file 12 — EV Figure Source Data [file 44318_2025_420_MOESM12_ESM.zip › Source_data_EV/EV5/5G/NumericalData MeruWT.xlsx]

## Sheet: Sheet1
	Cortex Vals	Cortex	Genotype
0	1390.33	Anterior	Wild-type
1	1979.63	Anterior	Wild-type
2	1127.05	Anterior	Wild-type
3	2341.39	Anterior	Wild-type
4	3400.88	Anterior	Wild-type
5	1900.46	Anterior	Wild-type
6	2532.32	Anterior	Wild-type
7	2022.02	Anterior	Wild-type
8	3664.43	Anterior	Wild-type
9	2128.27	Anterior	Wild-type
10	1459.27	Anterior	Wild-type
11	2557.39	Anterior	Wild-type
12	3481.49	Anterior	Wild-type
13	2013.14	Anterior	Wild-type
14	2009.21	Anterior	Wild-type
15	3590.98	Anterior	Wild-type
16	1156.16	Anterior	Wild-type
17	2036.61	Anterior	Wild-type
18	2109.26	Anterior	Wild-type
19	2718.75	Anterior	Wild-type
20	3121.42	Anterior	Wild-type
21	2223.97	Anterior	Wild-type
22	2431.32	Anterior	Wild-type
23	2300.93	Anterior	Wild-type
24	2960.82	Anterior	Wild-type
25	1654.69	Anterior	Wild-type
26	2782.27	Anterior	Wild-type
27	1596.31	Anterior	Wild-type
28	2298.51	Anterior	Wild-type
29	1854.34	Anterior	Wild-type
30	2819.9	Anterior	Wild-type
31	1658.38	Anterior	Wild-type
32	2377.57	Anterior	Wild-type
33	3007.64	Anterior	Wild-type
34	3063.65	Anterior	Wild-type
35	2031.11	Anterior	Wild-type
36	2249.6	Anterior	Wild-type
37	949.383	Anterior	Wild-type
38	3067.16	Anterior	Wild-type
39	2510.54	Anterior	Wild-type
40	2513.6	Anterior	Wild-type
41	1997.47	Anterior	Wild-type
42	1820.07	Posterior	Wild-type
43	2389.48	Posterior	Wild-type
44	1498.93	Posterior	Wild-type
45	2926.15	Posterior	Wild-type
46	3427.58	Posterior	Wild-type
47	2698.38	Posterior	Wild-type
48	2324.27	Posterior	Wild-type
49	2173.04	Posterior	Wild-type
50	2152.1	Posterior	Wild-type
51	3161.12	Posterior	Wild-type
52	2683.4	Posterior	Wild-type
53	1715.3	Posterior	Wild-type
54	1975.16	Posterior	Wild-type
55	1886.29	Posterior	Wild-type
56	4696.37	Posterior	Wild-type
57	3984.63	Posterior	Wild-type
58	2022.26	Posterior	Wild-type
59	1800.96	Posterior	Wild-type
60	1920.85	Posterior	Wild-type
61	2485.88	Posterior	Wild-type
62	2475.14	Posterior	Wild-type
63	1580.12	Posterior	Wild-type
64	1752.6	Posterior	Wild-type
65	1516.99	Posterior	Wild-type
66	2051.96	Posterior	Wild-type
67	1292.19	Posterior	Wild-type
68	2228.7	Posterior	Wild-type
69	6307.04	Posterior	Wild-type
70	2640.94	Posterior	Wild-type
71	2582.65	Posterior	Wild-type
72	2707.8	Posterior	Wild-type
73	4042.53	Posterior	Wild-type
74	2516.03	Posterior	Wild-type
75	1725.69	Posterior	Wild-type
76	2954.99	Posterior	Wild-type
77	2104.14	Posterior	Wild-type
78	2435.75	Posterior	Wild-type
79	1295.6	Posterior	Wild-type
80	2352.58	Posterior	Wild-type
81	2051.9	Posterior	Wild-type
82	3257.59	Posterior	Wild-type
83	1935.77	Posterior	Wild-type
