# Supplementary material for: Meru co-ordinates spindle orientation with cell polarity and cell cycle progression
Source: EMBO J. 2025 Apr 1;44(10):2949–75. doi: 10.1038/s44318-025-00420-5 (PMC12084343; doi:10.1038/s44318-025-00420-5)
Supplement: Supplementary file 12 — EV Figure Source Data [file 44318_2025_420_MOESM12_ESM.zip › Source_data_EV/EV5/5G/NumericalData Meru5STA.xlsx]

## Sheet: Sheet1
	Cortex Vals	Cortex	Genotype
0	1831.04	Anterior	5S/T-A
1	2876.86	Anterior	5S/T-A
2	2182.13	Anterior	5S/T-A
3	2319.62	Anterior	5S/T-A
4	3084.78	Anterior	5S/T-A
5	2950.57	Anterior	5S/T-A
6	2040.54	Anterior	5S/T-A
7	2889.84	Anterior	5S/T-A
8	3417.55	Anterior	5S/T-A
9	3474.73	Anterior	5S/T-A
10	2821.28	Anterior	5S/T-A
11	1600.74	Anterior	5S/T-A
12	2382.79	Anterior	5S/T-A
13	2542.98	Anterior	5S/T-A
14	3318.41	Anterior	5S/T-A
15	2036.84	Anterior	5S/T-A
16	1837.78	Anterior	5S/T-A
17	1537.48	Anterior	5S/T-A
18	2400.41	Anterior	5S/T-A
19	2076.98	Anterior	5S/T-A
20	2931.12	Anterior	5S/T-A
21	4120.51	Anterior	5S/T-A
22	2323.31	Anterior	5S/T-A
23	3286.11	Anterior	5S/T-A
24	1151.14	Anterior	5S/T-A
25	1375.91	Anterior	5S/T-A
26	1559.24	Anterior	5S/T-A
27	2337.15	Anterior	5S/T-A
28	3080.12	Anterior	5S/T-A
29	2678	Anterior	5S/T-A
30	1561.59	Anterior	5S/T-A
31	3348.86	Anterior	5S/T-A
32	1725.93	Anterior	5S/T-A
33	1768.11	Anterior	5S/T-A
34	3004.67	Anterior	5S/T-A
35	2665.78	Anterior	5S/T-A
36	2783.71	Anterior	5S/T-A
37	4170.05	Anterior	5S/T-A
38	1390.67	Anterior	5S/T-A
39	3477.49	Anterior	5S/T-A
40	1433.61	Posterior	5S/T-A
41	856.926	Posterior	5S/T-A
42	1480.47	Posterior	5S/T-A
43	1699.55	Posterior	5S/T-A
44	2560.74	Posterior	5S/T-A
45	476.747	Posterior	5S/T-A
46	1025.28	Posterior	5S/T-A
47	1910	Posterior	5S/T-A
48	2174.63	Posterior	5S/T-A
49	1126.44	Posterior	5S/T-A
50	1958.84	Posterior	5S/T-A
51	1674.38	Posterior	5S/T-A
52	2079.18	Posterior	5S/T-A
53	2454.15	Posterior	5S/T-A
54	1872.8	Posterior	5S/T-A
55	1742.92	Posterior	5S/T-A
56	1209.05	Posterior	5S/T-A
57	1315.74	Posterior	5S/T-A
58	1055.65	Posterior	5S/T-A
59	1681.7	Posterior	5S/T-A
60	1741.56	Posterior	5S/T-A
61	1359.78	Posterior	5S/T-A
62	1100.05	Posterior	5S/T-A
63	2057.85	Posterior	5S/T-A
64	1897.35	Posterior	5S/T-A
65	789.049	Posterior	5S/T-A
66	1070.78	Posterior	5S/T-A
67	1548.09	Posterior	5S/T-A
68	2252.76	Posterior	5S/T-A
69	1281.05	Posterior	5S/T-A
70	1022.92	Posterior	5S/T-A
71	1627.52	Posterior	5S/T-A
72	1316.86	Posterior	5S/T-A
73	1039.41	Posterior	5S/T-A
74	1625.37	Posterior	5S/T-A
75	1483.51	Posterior	5S/T-A
76	692.542	Posterior	5S/T-A
77	1030.54	Posterior	5S/T-A
78	1075.18	Posterior	5S/T-A
79	2041.71	Posterior	5S/T-A
