# Supplementary material for: Meru co-ordinates spindle orientation with cell polarity and cell cycle progression
Source: EMBO J. 2025 Apr 1;44(10):2949–75. doi: 10.1038/s44318-025-00420-5 (PMC12084343; doi:10.1038/s44318-025-00420-5)
Supplement: Supplementary file 12 — EV Figure Source Data [file 44318_2025_420_MOESM12_ESM.zip › Source_data_EV/EV5/5J/NumericalData MeruWT.xlsx]

## Sheet: Sheet1
	Cortex Vals	Cortex	Genotype
0	2387.5	Anterior	Wild-type
1	2076.68	Anterior	Wild-type
2	2455.34	Anterior	Wild-type
3	1364.07	Anterior	Wild-type
4	3551.34	Anterior	Wild-type
5	2158.41	Anterior	Wild-type
6	2620.79	Anterior	Wild-type
7	2029.5	Anterior	Wild-type
8	3036.74	Anterior	Wild-type
9	2529.89	Anterior	Wild-type
10	2106.65	Anterior	Wild-type
11	2069.63	Anterior	Wild-type
12	2833.59	Anterior	Wild-type
13	1941.03	Anterior	Wild-type
14	2627.87	Anterior	Wild-type
15	3981.89	Anterior	Wild-type
16	2153.64	Anterior	Wild-type
17	2500.94	Anterior	Wild-type
18	2147.96	Anterior	Wild-type
19	2623.69	Anterior	Wild-type
20	2143.46	Anterior	Wild-type
21	2269.94	Anterior	Wild-type
22	2415.87	Anterior	Wild-type
23	1974.53	Anterior	Wild-type
24	2536.7	Anterior	Wild-type
25	1651.51	Anterior	Wild-type
26	1966.17	Anterior	Wild-type
27	2943.89	Anterior	Wild-type
28	2034.41	Anterior	Wild-type
29	2338.37	Anterior	Wild-type
30	3010.66	Anterior	Wild-type
31	2409.84	Anterior	Wild-type
32	2864.15	Anterior	Wild-type
33	2403.18	Anterior	Wild-type
34	2426.54	Anterior	Wild-type
35	2213.6	Anterior	Wild-type
36	3125.28	Anterior	Wild-type
37	2083.88	Anterior	Wild-type
38	1889.4	Anterior	Wild-type
39	2628.75	Anterior	Wild-type
40	2620.55	Anterior	Wild-type
41	3021.89	Anterior	Wild-type
42	1933.53	Posterior	Wild-type
43	1967.44	Posterior	Wild-type
44	2526.1	Posterior	Wild-type
45	2210.61	Posterior	Wild-type
46	2591.03	Posterior	Wild-type
47	2317.41	Posterior	Wild-type
48	2656.33	Posterior	Wild-type
49	2040.02	Posterior	Wild-type
50	1846.63	Posterior	Wild-type
51	2071.54	Posterior	Wild-type
52	1885.25	Posterior	Wild-type
53	2211.44	Posterior	Wild-type
54	2428.17	Posterior	Wild-type
55	1841.97	Posterior	Wild-type
56	2480.56	Posterior	Wild-type
57	3268.83	Posterior	Wild-type
58	2217.9	Posterior	Wild-type
59	2659.97	Posterior	Wild-type
60	1722.72	Posterior	Wild-type
61	3370.87	Posterior	Wild-type
62	2292.57	Posterior	Wild-type
63	1610.17	Posterior	Wild-type
64	3005.78	Posterior	Wild-type
65	1680.07	Posterior	Wild-type
66	2280.39	Posterior	Wild-type
67	1657.97	Posterior	Wild-type
68	2111.82	Posterior	Wild-type
69	3269.81	Posterior	Wild-type
70	2477.8	Posterior	Wild-type
71	3393.68	Posterior	Wild-type
72	2535.6	Posterior	Wild-type
73	2422.66	Posterior	Wild-type
74	2311.27	Posterior	Wild-type
75	3143.17	Posterior	Wild-type
76	2596.37	Posterior	Wild-type
77	2285.42	Posterior	Wild-type
78	2973.13	Posterior	Wild-type
79	1647.8	Posterior	Wild-type
80	1796.7	Posterior	Wild-type
81	2666.57	Posterior	Wild-type
82	2859.18	Posterior	Wild-type
83	2379.51	Posterior	Wild-type
