# Supplementary material for: Meru co-ordinates spindle orientation with cell polarity and cell cycle progression
Source: EMBO J. 2025 Apr 1;44(10):2949–75. doi: 10.1038/s44318-025-00420-5 (PMC12084343; doi:10.1038/s44318-025-00420-5)
Supplement: Supplementary file 12 — EV Figure Source Data [file 44318_2025_420_MOESM12_ESM.zip › Source_data_EV/EV5/5J/NumericalData Meru5STA.xlsx]

## Sheet: Sheet1
	Cortex Vals	Cortex	Genotype
0	2684	Anterior	5S/T-A
1	2019.08	Anterior	5S/T-A
2	3498.45	Anterior	5S/T-A
3	2196.33	Anterior	5S/T-A
4	2664.82	Anterior	5S/T-A
5	2178.73	Anterior	5S/T-A
6	1768.29	Anterior	5S/T-A
7	2207.05	Anterior	5S/T-A
8	2292.47	Anterior	5S/T-A
9	3587.78	Anterior	5S/T-A
10	2699.49	Anterior	5S/T-A
11	2134.04	Anterior	5S/T-A
12	4083.8	Anterior	5S/T-A
13	2024.47	Anterior	5S/T-A
14	2919.61	Anterior	5S/T-A
15	1312.14	Anterior	5S/T-A
16	2125.2	Anterior	5S/T-A
17	1159.11	Anterior	5S/T-A
18	2083.56	Anterior	5S/T-A
19	2201.65	Anterior	5S/T-A
20	1863.99	Anterior	5S/T-A
21	2181.49	Anterior	5S/T-A
22	2066.87	Anterior	5S/T-A
23	2863.4	Anterior	5S/T-A
24	1948.36	Anterior	5S/T-A
25	2195.08	Anterior	5S/T-A
26	2339.21	Anterior	5S/T-A
27	2489.25	Anterior	5S/T-A
28	2536.35	Anterior	5S/T-A
29	2524.66	Anterior	5S/T-A
30	1905.27	Anterior	5S/T-A
31	2621.95	Anterior	5S/T-A
32	2315.02	Anterior	5S/T-A
33	2073.3	Anterior	5S/T-A
34	2142.26	Anterior	5S/T-A
35	2654.31	Anterior	5S/T-A
36	2300.32	Anterior	5S/T-A
37	1855.32	Anterior	5S/T-A
38	2821.01	Anterior	5S/T-A
39	2771.28	Anterior	5S/T-A
40	2460.63	Posterior	5S/T-A
41	1406.9	Posterior	5S/T-A
42	3777.92	Posterior	5S/T-A
43	2316.65	Posterior	5S/T-A
44	3078.84	Posterior	5S/T-A
45	2408.68	Posterior	5S/T-A
46	1300.84	Posterior	5S/T-A
47	1942.83	Posterior	5S/T-A
48	1777.76	Posterior	5S/T-A
49	3263.22	Posterior	5S/T-A
50	3059.89	Posterior	5S/T-A
51	1405.36	Posterior	5S/T-A
52	2432.8	Posterior	5S/T-A
53	2693.8	Posterior	5S/T-A
54	3081.49	Posterior	5S/T-A
55	1994.66	Posterior	5S/T-A
56	2491.96	Posterior	5S/T-A
57	2415.78	Posterior	5S/T-A
58	1182.36	Posterior	5S/T-A
59	2602.61	Posterior	5S/T-A
60	2115.63	Posterior	5S/T-A
61	2136.38	Posterior	5S/T-A
62	2545.65	Posterior	5S/T-A
63	2100.65	Posterior	5S/T-A
64	2878.42	Posterior	5S/T-A
65	3433.76	Posterior	5S/T-A
66	2404.37	Posterior	5S/T-A
67	1892.59	Posterior	5S/T-A
68	1808.25	Posterior	5S/T-A
69	2646.59	Posterior	5S/T-A
70	1887.58	Posterior	5S/T-A
71	2665.37	Posterior	5S/T-A
72	2632.36	Posterior	5S/T-A
73	1794.78	Posterior	5S/T-A
74	1555.5	Posterior	5S/T-A
75	2483.34	Posterior	5S/T-A
76	1282.61	Posterior	5S/T-A
77	1822.21	Posterior	5S/T-A
78	2397.15	Posterior	5S/T-A
79	1712.89	Posterior	5S/T-A
