# Supplementary material for: Meru co-ordinates spindle orientation with cell polarity and cell cycle progression
Source: EMBO J. 2025 Apr 1;44(10):2949–75. doi: 10.1038/s44318-025-00420-5 (PMC12084343; doi:10.1038/s44318-025-00420-5)
Supplement: Supplementary file 12 — EV Figure Source Data [file 44318_2025_420_MOESM12_ESM.zip › Source_data_EV/EV5/5C/NumericalData Meru5STA.csv]

Area	Mean	Min	Max	IntDen	Median	RawIntDen	Ch	Slice	Length	Genotype
5.008	167.718	71	255	839.942	161	24990	2	10	14.391	5STA
3.697	155.264	63	255	574.044	152	17079	2	10	10.727	5STA
3.193	184.516	100	255	589.169	185	17529	2	13	8.968	5STA
2.991	231.169	133	255	691.515	255	20574	2	12	8.572	5STA
3.798	166.726	52	255	633.233	157	18840	2	12	10.491	5STA
4.235	188.524	119	255	798.398	190	23754	2	12	12.182	5STA
3.092	179.815	84	255	556.029	183	16543	2	11	9.116	5STA
2.891	201.488	109	255	582.413	209	17328	2	12	8.045	5STA
4.168	176.718	71	255	736.52	171	21913	2	8	11.484	5STA
3.63	145.056	57	255	526.552	137	15666	2	8	10.254	5STA
4.269	145.661	42	255	621.772	136	18499	2	11	11.472	5STA
1.681	218.28	133	255	366.832	232	10914	2	9	4.514	5STA
3.563	149.245	57	255	531.728	147	15820	2	10	10.057	5STA
4.336	125.876	42	255	545.777	125	16238	2	12	12.183	5STA
2.823	186.298	85	255	525.98	190	15649	2	10	8.972	5STA
4.134	167.724	60	255	693.397	161	20630	2	11	11.358	5STA
3.933	209.47	104	255	823.741	213	24508	2	11	11.042	5STA
3.159	175.043	77	255	553.037	173	16454	2	5	8.573	5STA
2.756	204.28	77	255	563.02	208	16751	2	6	7.658	5STA
3.059	176.747	65	255	540.601	185	16084	2	9	8.037	5STA
4.269	174.764	54	255	745.999	173	22195	2	8	11.696	5STA
2.353	201.386	77	255	473.816	214	14097	2	7	6.229	5STA
3.798	197.416	76	255	749.797	204	22308	2	9	10.367	5STA
4.336	166.682	84	255	722.706	162	21502	2	10	12.054	5STA
2.554	142.487	47	255	363.975	136	10829	2	12	7.188	5STA
3.63	183.694	95	255	666.811	185	19839	2	10	10.071	5STA
3.832	153.711	28	255	588.968	147	17523	2	8	11.422	5STA
3.966	176.898	81	255	701.598	180	20874	2	10	11.007	5STA
2.521	175.427	85	255	442.221	180	13157	2	9	7.358	5STA
4	180.613	81	255	722.404	180	21493	2	9	11.397	5STA
3.596	183.262	62	255	659.08	180	19609	2	11	10.073	5STA
3.764	128.152	31	255	482.42	120	14353	2	12	10.627	5STA
4.134	136.528	52	235	564.431	136	16793	2	11	11.642	5STA
3.697	159.909	71	255	591.22	161	17590	2	11	10.205	5STA
4.269	196.126	71	255	837.186	196	24908	2	7	11.812	5STA
3.059	184.242	65	255	563.524	185	16766	2	8	8.988	5STA
3.832	163.36	60	255	625.94	167	18623	2	7	11.075	5STA
3.26	161.464	60	255	526.417	161	15662	2	7	9.13	5STA
3.227	169.156	36	255	545.811	167	16239	2	10	8.889	5STA
3.227	160.781	71	255	518.788	161	15435	2	7	9.345	5STA
