# Supplementary material for: Meru co-ordinates spindle orientation with cell polarity and cell cycle progression
Source: EMBO J. 2025 Apr 1;44(10):2949–75. doi: 10.1038/s44318-025-00420-5 (PMC12084343; doi:10.1038/s44318-025-00420-5)
Supplement: Supplementary file 12 — EV Figure Source Data [file 44318_2025_420_MOESM12_ESM.zip › Source_data_EV/EV5/5C/NumericalData MeruWT.csv]

Area	Mean	Min	Max	IntDen	Median	RawIntDen	Ch	Slice	Length	Genotype
3.899	150.828	27	255	588.06	144	17496	2	13	10.493	WT
3.496	166.981	53	255	583.691	165	17366	2	17	9.554	WT
3.227	144.177	20	255	465.211	128	13841	2	20	8.769	WT
3.764	211.634	82	255	796.684	222	23703	2	22	10.218	WT
3.832	209.377	74	255	802.264	214	23869	2	21	10.499	WT
3.697	219.209	104	255	810.465	240	24113	2	15	10.361	WT
1.647	246.755	160	255	406.392	255	12091	2	13	4.144	WT
3.059	214.626	96	255	656.459	232	19531	2	21	8.231	WT
2.521	194.36	85	255	489.949	203	14577	2	11	7.461	WT
4.269	207.551	94	255	885.955	209	26359	2	16	11.417	WT
1.748	254.827	246	255	445.381	255	13251	2	22	4.972	WT
3.933	185.291	75	255	728.655	187	21679	2	15	10.938	WT
2.891	205.593	115	255	594.278	214	17681	2	14	7.808	WT
3.933	172.855	78	255	679.751	157	20224	2	20	10.81	WT
3.227	194.677	84	255	628.158	193	18689	2	15	9.314	WT
3.462	158.573	55	255	548.97	158	16333	2	14	9.526	WT
2.286	124.368	39	217	284.249	128	8457	2	14	6.576	WT
3.092	181.011	69	255	559.726	176	16653	2	16	9.125	WT
2.756	212.61	85	255	585.976	219	17434	2	15	7.469	WT
2.655	186.089	72	255	494.117	184	14701	2	14	7.466	WT
4.538	185.378	67	255	841.152	189	25026	2	12	12.431	WT
3.731	172.748	61	255	644.493	167	19175	2	15	9.901	WT
3.529	180.781	53	255	638.006	176	18982	2	12	9.824	WT
3.126	193.796	90	255	605.773	198	18023	2	15	8.329	WT
2.588	230.299	136	255	596.026	255	17733	2	14	7.249	WT
4.806	135.797	114	195	652.694	133	19419	2	14	13.297	WT
2.689	232.787	109	255	625.94	255	18623	2	21	7.475	WT
2.42	246.972	175	255	597.673	255	17782	2	20	6.943	WT
2.958	188.261	72	255	556.835	184	16567	2	16	8.292	WT
3.731	213.523	87	255	796.617	233	23701	2	21	10.201	WT
3.697	197	76	255	728.353	204	21670	2	20	10.267	WT
2.554	175.605	75	255	448.574	181	13346	2	15	6.8	WT
3.193	196.326	94	255	626.881	199	18651	2	14	8.598	WT
2.554	214.421	99	255	547.727	219	16296	2	14	6.632	WT
4.235	144.325	27	255	611.218	139	18185	2	17	11.818	WT
3.462	182.223	56	255	630.847	178	18769	2	12	9.599	WT
3.26	188.247	39	255	613.739	200	18260	2	16	9.172	WT
1.983	224.034	101	255	444.272	240	13218	2	13	5.328	WT
1.479	232.364	132	255	343.64	255	10224	2	15	4.179	WT
4.067	171.256	61	255	696.49	161	20722	2	13	11.325	WT
4.134	163.008	45	255	673.903	156	20050	2	14	11.759	WT
