# Supplementary material for: Meru co-ordinates spindle orientation with cell polarity and cell cycle progression
Source: EMBO J. 2025 Apr 1;44(10):2949–75. doi: 10.1038/s44318-025-00420-5 (PMC12084343; doi:10.1038/s44318-025-00420-5)
Supplement: Supplementary file 12 — EV Figure Source Data [file 44318_2025_420_MOESM12_ESM.zip › Source_data_EV/EV5/5D/NumericalData MeruWT.xlsx]

## Sheet: Sheet1
Cell	Puncta #
1	3
2	4
3	3
4	3
5	4
6	4
7	5
8	4
9	4
10	6
11	1
12	5
13	3
14	4
15	4
16	3
17	2
18	4
19	2
20	2
21	2
22	4
23	3
24	3
25	4
26	3
27	4
28	3
29	2
30	3
31	3
32	2
33	2
34	3
35	2
36	2
37	1
38	4
39	4
40	3
41	3
42	5
