# Supplementary material for: Meru co-ordinates spindle orientation with cell polarity and cell cycle progression
Source: EMBO J. 2025 Apr 1;44(10):2949–75. doi: 10.1038/s44318-025-00420-5 (PMC12084343; doi:10.1038/s44318-025-00420-5)
Supplement: Supplementary file 12 — EV Figure Source Data [file 44318_2025_420_MOESM12_ESM.zip › Source_data_EV/EV5/5D/NumericalData Meru5STA.xlsx]

## Sheet: Sheet1
Cell	Puncta #
1	2
2	0
3	4
4	1
5	2
6	0
7	1
8	2
9	0
10	1
11	0
12	0
13	0
14	2
15	0
16	0
17	0
18	3
19	2
20	2
21	1
22	0
23	1
24	0
25	2
26	0
27	2
28	1
29	0
30	0
31	1
32	2
33	0
34	1
35	0
36	0
37	1
38	0
39	2
40	3
